# Supplementary material for: Systematic Analysis of Compositional Order of Proteins Reveals New Characteristics of Biological Functions and a Universal Correlate of Macroevolution
Source: PLoS Comput Biol. 2013 Nov 21;9(11):e1003346. doi: 10.1371/journal.pcbi.1003346 (PMC3836704; doi:10.1371/journal.pcbi.1003346)
Supplement: Table S1 — Full list of all Human CO proteins. Detailed sequence information is provided for all identified Human CO proteins in the Swiss-Prot record. (XLSX) [file pcbi.1003346.s021.xlsx]

## Sheet: CO set - human
Swiss-Prot IDs		Homology		Normalized Entropy		Leading Frequent Triplets (FTs)		FTs at Most Frequent Interval (MFI)			Order Measures
Accession	Name	Mouse proteome	Mouse CO set	nS1	nS3	FTs	FTs Repetitions	MFI	# of FTs at MFI	# Repetitions at MFI	Different FT (DFT)	RP	RC	Length
Q95604	1C17_HUMAN	0	0	0.94671	0.97761	AVL	5	3	1	4	1	0.8	0.0403226	372
Q14738	2A5D_HUMAN	0	0	0.94924	0.97757	QPQ	5	2	1	4	1	0.8	0.0182724	602
P30153	2AAA_HUMAN	1	1	0.94134	0.97686	LLP	5	38	1	NP	1	NaN	0.0254669	589
Q9Y3L3	3BP1_HUMAN	1	1	0.91631	0.95685	PAP	8	2	2	10	2	0.666667	0.0299572	701
P78314	3BP2_HUMAN	1	1	0.93934	0.977	PPP	6	1	1	3	1	0.5	0.0213904	561
O60239	3BP5_HUMAN	1	1	0.92151	0.97552	EEE	8	1	1	6	1	0.75	0.0263736	455
Q9NRA8	4ET_HUMAN	1	0	0.93026	0.96441	SSS	5	1	1	NP	1	NaN	0.013198	985
P08195	4F2_HUMAN	1	1	0.92684	0.96827	LLL	5	1	1	NP	1	NaN	0.0206349	630
P49902	5NTC_HUMAN	1	1	0.96434	0.98396	EEE	6	1	1	5	1	0.833333	0.0142602	561
Q8IZ83	A16A1_HUMAN	1	1	0.91493	0.96582	ALA	5	30	1	NP	1	NaN	0.0187032	802
P01023	A2MG_HUMAN	0	0	0.95776	0.96961	VLL	5	5	1	NP	1	NaN	0.0101764	1474
A8K2U0	A2ML1_HUMAN	0	0	0.96237	0.96859	LTA	5	24	1	NP	1	NaN	0.0103164	1454
P05067	A4_HUMAN	1	1	0.96052	0.97563	AEE EEE TTT	5 5 5	1	2	6	3	0.4	0.0402597	770
P29274	AA2AR_HUMAN	1	1	0.94966	0.98107	LAI	6	5	1	NP	1	NaN	0.0436893	412
Q9NRG9	AAAS_HUMAN	1	0	0.9434	0.97705	PPP	5	1	1	2	1	0.4	0.0201465	546
Q15758	AAAT_HUMAN	1	0	0.90955	0.96556	GAA	6	11	1	NP	2	NaN	0.0609982	541
Q2M2I8	AAK1_HUMAN	1	1	0.93255	0.95427	QQQ	23	1	1	16	1	0.695652	0.0385016	961
Q9UGJ0	AAKG2_HUMAN	1	1	0.9457	0.98112	SSP	5	27	1	NP	1	NaN	0.026362	569
Q13685	AAMP_HUMAN	0	0	0.93922	0.98184	EEE	5	1	1	4	1	0.8	0.016129	434
Q4LEZ3	AARD_HUMAN	1	1	0.91352	0.97981	AAA	5	1	1	4	1	0.8	0.0451613	155
Q7Z5R6	AB1IP_HUMAN	1	1	0.94212	0.95646	PPP	29	1	1	19	2	0.527778	0.0840841	666
O95477	ABCA1_HUMAN	1	1	0.96652	0.96061	LLL	7	1	2	4	6	0.121212	0.0384785	2261
Q9BZC7	ABCA2_HUMAN	1	1	0.96013	0.95344	EAL LSL PAS	6 6 6	7	1	NP	7	NaN	0.0459959	2435
Q99758	ABCA3_HUMAN	1	1	0.95797	0.95874	LLL	12	1	1	6	3	0.25	0.0352113	1704
P78363	ABCA4_HUMAN	1	1	0.96743	0.95936	FLL	7	1	1	NP	4	NaN	0.0259569	2273
Q8WWZ7	ABCA5_HUMAN	1	1	0.95664	0.96197	LLL	6	1	1	2	4	0.0952381	0.0341048	1642
Q8N139	ABCA6_HUMAN	1	1	0.95772	0.96375	ILL LLL SLL	6 6 6	8	1	NP	3	NaN	0.0309215	1617
Q8IZY2	ABCA7_HUMAN	1	1	0.93024	0.93943	LLL	11	1	1	5	20	0.0413223	0.133271	2146
O94911	ABCA8_HUMAN	0	0	0.96019	0.96333	SSL VFL	5 5	100	1	NP	2	NaN	0.0189753	1581
Q8IUA7	ABCA9_HUMAN	1	1	0.9612	0.96441	FLK	5	66	1	NP	1	NaN	0.00923645	1624
Q8WWZ4	ABCAA_HUMAN	0	0	0.96194	0.96617	LSL	5	6	1	NP	1	NaN	0.00972132	1543
Q86UK0	ABCAC_HUMAN	0	0	0.9613	0.95371	LLL LTK SSL	6 6 6	1	1	2	6	0.0606061	0.0350674	2595
Q86UQ4	ABCAD_HUMAN	1	1	0.95487	0.91838	LLL	15	98	4	4	116	0.00564175	0.313563	5058
Q9NRK6	ABCBA_HUMAN	1	0	0.92719	0.96974	AAA	6	1	1	NP	1	NaN	0.0216802	738
O95342	ABCBB_HUMAN	1	0	0.95852	0.97003	TLV	5	12	1	NP	1	NaN	0.011355	1321
Q09428	ABCC8_HUMAN	0	0	0.95538	0.96762	EEE LLS LSS	5 5 5	1	1	4	3	0.266667	0.0221379	1581
O60706	ABCC9_HUMAN	1	1	0.95926	0.96551	EEE LFL LLA	5 5 5	1	1	4	3	0.266667	0.0238864	1549
Q8NE71	ABCF1_HUMAN	1	1	0.93032	0.95841	EEE	14	1	2	14	3	0.518519	0.0627219	845
Q96I13	ABHD8_HUMAN	1	0	0.94523	0.98195	GSG	5	2	1	3	1	0.6	0.0273349	439
Q8IZP0	ABI1_HUMAN	1	1	0.93624	0.96955	PPP	15	1	1	11	1	0.733333	0.0452756	508
Q9NYB9	ABI2_HUMAN	1	1	0.93125	0.96833	PPP	9	1	1	7	2	0.466667	0.0565302	513
Q9P2A4	ABI3_HUMAN	1	1	0.91987	0.96655	PPP	11	1	1	7	1	0.636364	0.0519126	366
P00519	ABL1_HUMAN	1	1	0.94387	0.96762	SSS	5	1	1	2	1	0.4	0.00973451	1130
P42684	ABL2_HUMAN	1	1	0.95302	0.96972	GGG	6	1	1	3	1	0.5	0.0101523	1182
Q13085	ACACA_HUMAN	1	1	0.96982	0.9613	ELN LLE QAE	5 5 5	91	1	NP	3	NaN	0.0191816	2346
O00763	ACACB_HUMAN	0	0	0.96894	0.9605	TVE	6	48	1	NP	4	NaN	0.0244101	2458
Q96FT7	ACCN4_HUMAN	1	0	0.94187	0.97538	GAA	5	3	1	NP	1	NaN	0.0231839	647
Q96AP0	ACD_HUMAN	1	0	0.91019	0.97228	PSS	5	3	1	NP	1	NaN	0.0275735	544
P12821	ACE_HUMAN	1	1	0.97069	0.95607	LLL	5	1	1	2	1	0.4	0.00842266	1306
Q9GZZ6	ACH10_HUMAN	0	0	0.93499	0.98046	LLL	6	1	1	NP	1	NaN	0.0355556	450
P32297	ACHA3_HUMAN	1	0	0.96231	0.98511	LLL	5	1	1	4	1	0.8	0.0138614	505
P43681	ACHA4_HUMAN	1	1	0.96137	0.98231	LLL	5	1	1	2	1	0.4	0.0175439	627
P07510	ACHG_HUMAN	1	0	0.95319	0.9826	LLL	5	1	1	4	1	0.8	0.0135397	517
Q9UKV3	ACINU_HUMAN	1	1	0.89333	0.92879	EEE	24	1	3	27	10	0.243243	0.152125	1341
Q07912	ACK1_HUMAN	1	1	0.94455	0.96774	PPP	7	1	1	3	2	0.230769	0.0298651	1038
Q8NEB7	ACRBP_HUMAN	1	1	0.9569	0.98016	QEE	5	6	1	2	1	0.4	0.0276243	543
Q96QF7	ACRC_HUMAN	0	0	0.8967	0.86354	SDD	28	10	16	105	16	0.555556	0.311143	691
P10323	ACRO_HUMAN	1	0	0.95158	0.96443	PPP	18	1	1	12	1	0.666667	0.0712589	421
P35609	ACTN2_HUMAN	1	1	0.95982	0.97721	ERL	5	7	1	NP	1	NaN	0.0167785	894
Q13444	ADA15_HUMAN	1	1	0.93226	0.96533	LPG PLP	5 5	24	1	2	2	0.2	0.0347625	863
P35368	ADA1B_HUMAN	1	1	0.94692	0.978	RRR	7	1	1	6	1	0.857143	0.0173077	520
P25100	ADA1D_HUMAN	1	0	0.92106	0.96559	AGG GGG	6 6	1	2	8	4	0.363636	0.0699301	572
Q9UKF5	ADA29_HUMAN	1	0	0.97666	0.96676	PSQ	9	9	6	22	8	0.415094	0.0963415	820
P18089	ADA2B_HUMAN	1	0	0.94768	0.97306	EEE	10	1	1	9	1	0.9	0.0266667	450
P18825	ADA2C_HUMAN	1	1	0.91383	0.96512	RRR	9	1	2	6	2	0.428571	0.0649351	462
Q9UKF2	ADA30_HUMAN	0	0	0.97228	0.97614	EES ESK QEE	5 5 5	9	3	10	3	0.666667	0.0341772	790
Q9BZ11	ADA33_HUMAN	1	0	0.93872	0.9714	LLL	9	1	1	7	1	0.777778	0.0159902	813
Q7Z695	ADCK2_HUMAN	1	0	0.93537	0.97979	LLL	6	1	1	NP	1	NaN	0.0255591	626
Q08828	ADCY1_HUMAN	1	1	0.95181	0.96971	GGG	7	1	1	5	3	0.277778	0.0375335	1119
Q8NFM4	ADCY4_HUMAN	1	1	0.94924	0.96811	LLL	11	1	1	6	1	0.545455	0.0194986	1077
O95622	ADCY5_HUMAN	1	1	0.96279	0.9722	AVL	5	13	1	NP	1	NaN	0.0118953	1261
O43306	ADCY6_HUMAN	1	1	0.96216	0.972	LLL	6	1	1	2	3	0.125	0.0359589	1168
P51828	ADCY7_HUMAN	1	1	0.96414	0.97441	LLL LLT LVL	5 5 5	63	1	2	3	0.133333	0.0398148	1080
P40145	ADCY8_HUMAN	1	1	0.95963	0.96772	GSG SGS	6 6	2	2	4	2	0.333333	0.0175859	1251
O60503	ADCY9_HUMAN	1	1	0.96569	0.97022	LLL	6	1	1	3	1	0.5	0.00886918	1353
Q96PN6	ADCYA_HUMAN	1	1	0.97129	0.96775	KNL	5	47	1	NP	1	NaN	0.00931677	1610
P35612	ADDB_HUMAN	1	1	0.95	0.97874	SPS	5	4	1	NP	1	NaN	0.0206612	726
Q6IQ32	ADNP2_HUMAN	1	1	0.9497	0.95723	GVL	10	11	5	12	8	0.226415	0.0972591	1131
Q9H2P0	ADNP_HUMAN	1	1	0.96298	0.97541	NAS	5	94	1	NP	1	NaN	0.0136116	1102
Q16186	ADRM1_HUMAN	1	1	0.91969	0.96923	SSS	5	1	1	4	1	0.8	0.017199	407
Q8IUX7	AEBP1_HUMAN	1	1	0.94883	0.95723	EEE	8	11	4	11	9	0.211538	0.097582	1158
Q6ZN18	AEBP2_HUMAN	1	1	0.91934	0.94093	GGG	16	1	3	25	5	0.510204	0.160542	517
Q6UXC1	AEGP_HUMAN	1	1	0.93312	0.95449	DFE GPG LDD LGP TLG VLL	5 5 5 5 5 5	90	2	2	6	0.0666667	0.0690789	1216
P55197	AF10_HUMAN	1	1	0.9331	0.95924	SGS SSS	6 6	46	2	3	9	0.0638298	0.103213	1027
P55198	AF17_HUMAN	0	0	0.90567	0.93604	SSS	18	1	3	21	8	0.318182	0.126258	1093
P42568	AF9_HUMAN	1	1	0.898	0.92797	SSS	49	1	1	45	1	0.918367	0.100352	568
P55196	AFAD_HUMAN	1	1	0.95389	0.95616	PPP	12	1	2	12	6	0.266667	0.0526316	1824
P51825	AFF1_HUMAN	1	1	0.91294	0.94723	SSS	17	1	2	7	12	0.0853659	0.153719	1210
P51816	AFF2_HUMAN	1	1	0.94588	0.96417	TAT	8	1	2	6	4	0.230769	0.037376	1311
P51826	AFF3_HUMAN	1	1	0.9377	0.9573	SSS	23	1	1	13	2	0.464286	0.0424144	1226
Q9UHB7	AFF4_HUMAN	1	1	0.91079	0.94608	SSS	16	17	4	4	9	0.0625	0.136715	1163
Q9Y4W6	AFG32_HUMAN	1	1	0.94741	0.97665	GGG	6	1	1	5	1	0.833333	0.0100376	797
Q6ULP2	AFTIN_HUMAN	1	1	0.93816	0.9697	SSS	6	1	1	3	1	0.5	0.0128068	937
Q99490	AGAP2_HUMAN	1	1	0.91016	0.94503	PPP	8	2	4	6	10	0.103448	0.106544	1192
Q96P47	AGAP3_HUMAN	1	1	0.94863	0.97767	SSA	5	12	1	NP	1	NaN	0.0171429	875
P52594	AGFG1_HUMAN	1	1	0.90229	0.952	ASS FGT SSA	5 5 5	11	1	NP	3	NaN	0.0765125	562
O95081	AGFG2_HUMAN	1	0	0.89438	0.96256	GPG	5	2	1	NP	1	NaN	0.029106	481
Q9HCK5	AGO4_HUMAN	1	1	0.9717	0.98433	LQL	5	22	1	NP	1	NaN	0.0174216	861
O00468	AGRIN_HUMAN	1	1	0.92616	0.93454	CGS	9	65	7	13	21	0.104839	0.135452	2045
Q5TGY3	AHDC1_HUMAN	1	1	0.90952	0.93571	PPP	13	1	4	14	15	0.141414	0.139114	1603
Q8N157	AHI1_HUMAN	1	1	0.96678	0.97399	KKK	5	1	1	NP	1	NaN	0.0108696	1196
Q8IVF2	AHNK2_HUMAN	0	0	0.89597	0.74806	DLK	73	165	162	1414	193	0.384448	0.753236	5795
Q09666	AHNK_HUMAN	0	0	0.87368	0.68423	GPK	129	128	128	765	220	0.170531	0.885739	5890
P35869	AHR_HUMAN	1	0	0.96703	0.97837	QQQ	5	1	1	2	1	0.4	0.0129717	848
Q8N1P7	AIM1L_HUMAN	0	0	0.95111	0.975	GSL	5	57	1	NP	1	NaN	0.0243506	616
Q9Y4K1	AIM1_HUMAN	0	0	0.95287	0.96002	PAS SEP SLS SPA	5 5 5 5	2	1	NP	4	NaN	0.0330818	1723
Q12904	AIMP1_HUMAN	1	0	0.93118	0.98472	EKK	5	3	1	NP	1	NaN	0.0480769	312
Q16352	AINX_HUMAN	1	1	0.89152	0.96234	EEE	5	1	1	3	1	0.6	0.0180361	499
Q9NZN9	AIPL1_HUMAN	1	0	0.95951	0.98087	EPP	5	4	1	2	1	0.4	0.0390625	384
Q9UKB5	AJAP1_HUMAN	1	0	0.93514	0.97406	SSS	7	1	2	9	2	0.75	0.0437956	411
Q02040	AK17A_HUMAN	0	0	0.9264	0.96684	RER RSR	5 5	2	1	NP	2	NaN	0.0374101	695
Q9UKA4	AKA11_HUMAN	0	0	0.94629	0.95597	KSL	8	215	1	2	5	0.0714286	0.0431352	1901
Q02952	AKA12_HUMAN	1	1	0.87891	0.92443	EAE QEE	8 8	9	3	3	29	0.0191083	0.210999	1782
Q92667	AKAP1_HUMAN	1	0	0.93885	0.96554	DRN NEE	6 6	7	4	17	5	0.62963	0.0564784	903
Q13023	AKAP6_HUMAN	0	0	0.9414	0.94342	SSS	16	1	1	4	15	0.0421053	0.103924	2319
Q99996	AKAP9_HUMAN	1	1	0.91043	0.89835	ELE	21	57	7	7	116	0.00831354	0.414472	3911
Q5TCS8	AKD1_HUMAN	0	0	0.94385	0.94549	EEE	25	1	2	14	14	0.141414	0.110937	1911
Q9P2G1	AKIB1_HUMAN	1	0	0.96546	0.97617	SSS	5	20	1	NP	1	NaN	0.0137741	1089
Q53H80	AKIR2_HUMAN	1	1	0.92058	0.96285	AAA	5	1	1	2	1	0.4	0.0541872	203
Q7Z591	AKNA_HUMAN	1	1	0.91582	0.94735	EEE	11	1	1	6	9	0.107143	0.0965949	1439
Q12802	AKP13_HUMAN	0	0	0.94296	0.93599	KEK SLS	9 9	2	3	5	22	0.0373134	0.119445	2813
Q9ULX6	AKP8L_HUMAN	1	1	0.94876	0.96806	GYG	7	2	2	5	3	0.294118	0.0417957	646
Q3SY69	AL1L2_HUMAN	1	0	0.95873	0.98021	DGK	5	13	1	NP	1	NaN	0.0162514	923
Q60I27	AL2CL_HUMAN	1	1	0.94616	0.96575	LLL	5	1	1	2	1	0.4	0.0115425	953
P84996	ALEX_HUMAN	1	1	0.8735	0.93531	AAA PGQ	7 7	12	5	9	8	0.1875	0.159744	626
Q9BV10	ALG12_HUMAN	1	0	0.93093	0.97284	LAL LGL	5 5	7	1	NP	2	NaN	0.0614754	488
Q9NP73	ALG13_HUMAN	1	1	0.9638	0.96497	PPP	29	1	1	26	1	0.896552	0.0307828	1137
Q92685	ALG3_HUMAN	1	0	0.93852	0.97977	LLL	6	1	1	NP	1	NaN	0.0365297	438
Q6P6C2	ALKB5_HUMAN	1	1	0.9536	0.97284	AAA	15	1	1	12	1	0.8	0.0458515	458
Q9UM73	ALK_HUMAN	1	1	0.96095	0.96098	GGG	19	1	1	14	4	0.411765	0.0419753	1620
Q8TCU4	ALMS1_HUMAN	1	1	0.94256	0.88747	EKP QKT	26 26	47	60	146	120	0.137736	0.420686	4167
Q9HCF4	ALO17_HUMAN	0	0	0.96004	0.96627	LLS SLL	6 6	1	1	3	3	0.176471	0.0290323	1550
Q96QP1	ALPK1_HUMAN	1	1	0.96341	0.97385	SSS	6	1	1	2	1	0.333333	0.011254	1244
Q86TB3	ALPK2_HUMAN	1	1	0.95096	0.9574	SLS	7	1	1	3	5	0.111111	0.0327189	2170
Q96L96	ALPK3_HUMAN	1	1	0.92174	0.93518	GPG	8	2	2	2	17	0.0210526	0.12323	1907
Q96Q42	ALS2_HUMAN	1	1	0.95925	0.96365	LAL PRL VLL	5 5 5	441	1	2	3	0.133333	0.0271575	1657
P35858	ALS_HUMAN	1	1	0.88908	0.95088	GLG LGL	5 5	24	1	NP	2	NaN	0.0495868	605
Q9H161	ALX4_HUMAN	1	0	0.93477	0.97007	PQP	7	2	2	5	2	0.384615	0.0510949	411
Q99217	AMELX_HUMAN	1	0	0.86047	0.94868	LPP	5	6	1	NP	1	NaN	0.078534	191
Q9Y4X0	AMER1_HUMAN	1	1	0.9397	0.96858	GGG SSS	8 8	1	2	8	2	0.5	0.0960961	333
Q16671	AMHR2_HUMAN	1	0	0.93161	0.9744	LLL	6	1	1	4	1	0.666667	0.017452	573
Q8IY63	AMOL1_HUMAN	1	1	0.94194	0.97159	QQQ	6	1	2	6	2	0.545455	0.0219665	956
Q9Y2J4	AMOL2_HUMAN	1	1	0.89692	0.95923	AAA LQQ QQQ	5 5 5	1	2	4	3	0.266667	0.0449294	779
Q4VCS5	AMOT_HUMAN	1	1	0.92415	0.94208	AAA	22	1	3	22	10	0.285714	0.128229	1084
P50579	AMPM2_HUMAN	1	1	0.95639	0.97755	KKK	10	1	1	7	1	0.7	0.0334728	478
Q9C0C7	AMRA1_HUMAN	1	1	0.93522	0.96086	SSS	7	1	2	5	3	0.294118	0.0285054	1298
Q8IVF6	AN18A_HUMAN	0	0	0.92776	0.96781	LEE	6	39	1	NP	1	NaN	0.0181452	992
A2A2Z9	AN18B_HUMAN	0	0	0.92771	0.96588	LEE	5	39	1	NP	1	NaN	0.0148368	1011
Q9BXX3	AN30A_HUMAN	0	0	0.94092	0.92272	ESL QKD	8 8	119	15	36	19	0.327273	0.166786	1397
Q9BXX2	AN30B_HUMAN	0	0	0.94008	0.93167	ELK PNK	8 8	85	22	45	29	0.28125	0.197021	1477
P39687	AN32A_HUMAN	1	1	0.84267	0.93544	EEE	9	18	2	3	4	0.103448	0.180723	249
Q92688	AN32B_HUMAN	1	1	0.83942	0.92463	EEE	10	1	1	6	4	0.1875	0.211155	251
O43423	AN32C_HUMAN	1	0	0.86776	0.9522	EEE	9	1	1	3	2	0.214286	0.136752	234
Q9BTT0	AN32E_HUMAN	1	1	0.82976	0.92133	EEE	20	1	1	14	4	0.388889	0.216418	268
A6QL64	AN36A_HUMAN	0	0	0.93023	0.88537	VSS	20	34	45	244	56	0.457786	0.397218	1941
Q8N2N9	AN36B_HUMAN	0	0	0.93105	0.92345	TVS	12	34	32	111	37	0.447581	0.298596	1353
Q5JPF3	AN36C_HUMAN	0	0	0.9299	0.89657	KAT VSS	16 16	34	41	210	43	0.514706	0.328459	1778
P54802	ANAG_HUMAN	0	0	0.94084	0.97114	AAA	6	1	1	NP	1	NaN	0.0215343	743
P10275	ANDR_HUMAN	1	1	0.94821	0.95142	QQQ	26	1	4	51	4	0.85	0.0848749	919
Q9P2R3	ANFY1_HUMAN	1	1	0.95046	0.95986	PLH	8	136	3	3	4	0.12	0.0487596	1169
P16157	ANK1_HUMAN	1	1	0.95034	0.93839	TPL	19	33	14	45	20	0.316901	0.152578	1881
Q01484	ANK2_HUMAN	1	1	0.93602	0.91201	SSS	17	12	10	29	82	0.0543071	0.280581	3924
Q12955	ANK3_HUMAN	0	0	0.94406	0.91388	TTT	19	33	16	35	90	0.0609756	0.278501	4377
Q8IWZ3	ANKH1_HUMAN	0	0	0.94121	0.93272	TPL	11	67	13	13	37	0.0560345	0.195515	2542
Q8NFD2	ANKK1_HUMAN	1	1	0.95456	0.96712	PLH TPL	9 9	33	5	20	5	0.571429	0.0823529	765
Q9Y2G4	ANKR6_HUMAN	1	1	0.93589	0.9676	TAL	5	33	1	2	1	0.4	0.0206327	727
Q6ZW76	ANKS3_HUMAN	1	1	0.94254	0.97329	SSS	9	1	1	6	1	0.666667	0.0228659	656
Q68DC2	ANKS6_HUMAN	1	1	0.92696	0.96202	GGS	5	19	1	NP	1	NaN	0.0172216	871
Q9P2S6	ANKY1_HUMAN	0	0	0.96613	0.97598	LLL	6	32	1	NP	2	NaN	0.0350691	941
Q9NQW6	ANLN_HUMAN	1	1	0.93898	0.96773	SSV	6	28	1	NP	1	NaN	0.0160142	1124
Q9NW15	ANO10_HUMAN	1	1	0.95526	0.98205	ALK	6	13	1	NP	1	NaN	0.0272727	660
Q6IWH7	ANO7_HUMAN	1	0	0.96104	0.97836	LLA	5	63	1	NP	1	NaN	0.0160772	933
Q9HCE9	ANO8_HUMAN	1	1	0.93631	0.95354	EEE	13	1	3	11	6	0.268293	0.0730519	1232
P16066	ANPRA_HUMAN	1	1	0.95341	0.97441	LLL	9	1	1	6	3	0.315789	0.0424128	1061
P17342	ANPRC_HUMAN	1	0	0.95329	0.98232	GGG	7	1	1	4	1	0.571429	0.0240296	541
Q6UB99	ANR11_HUMAN	0	0	0.92183	0.92278	KEK	25	2	4	5	30	0.0224215	0.183252	2663
Q6UB98	ANR12_HUMAN	0	0	0.92653	0.93718	KEK	21	14	3	4	22	0.027027	0.169253	2062
O75179	ANR17_HUMAN	1	1	0.93633	0.92514	GGG	14	1	5	22	43	0.0758621	0.239723	2603
Q8TF21	ANR24_HUMAN	1	1	0.88925	0.93062	AEA EAL	9 9	5	6	11	17	0.102804	0.201571	1146
Q9UPS8	ANR26_HUMAN	1	1	0.92465	0.95057	ELE	6	1	1	3	7	0.0833333	0.059684	1709
Q96NW4	ANR27_HUMAN	1	1	0.95689	0.9725	LLL PLH TPL	6 6 6	33	3	7	3	0.388889	0.04	1050
O15084	ANR28_HUMAN	1	1	0.94309	0.93898	PLH TPL	15 15	33	4	15	9	0.211268	0.144349	1053
Q8N7Z5	ANR31_HUMAN	0	0	0.95101	0.95918	ELL KEL	6 6	506	2	2	3	0.117647	0.0250934	1873
Q8N283	ANR35_HUMAN	0	0	0.90478	0.95635	AAA	5	1	1	2	1	0.4	0.010989	1001
Q6AI12	ANR40_HUMAN	1	0	0.94402	0.98168	DDD	6	1	1	5	1	0.833333	0.0217391	368
Q2M3V2	ANR43_HUMAN	0	0	0.87189	0.96014	AAA	8	1	1	6	1	0.75	0.0218579	549
Q8N8A2	ANR44_HUMAN	1	1	0.9421	0.93287	PLH	17	33	6	12	10	0.146341	0.182276	993
Q9ULJ7	ANR50_HUMAN	0	0	0.95419	0.95356	GRT TAL	7 7	33	6	12	9	0.230769	0.0958712	1429
Q8NB46	ANR52_HUMAN	1	1	0.93283	0.94175	PLH	15	33	5	13	9	0.183099	0.163569	1076
A6NEL2	ANR56_HUMAN	0	0	0.91248	0.96404	AAA	6	1	1	2	1	0.333333	0.0176545	793
Q53LP3	ANR57_HUMAN	0	0	0.91487	0.97042	GSS	5	4	1	NP	1	NaN	0.0285714	525
A6NGH8	ANR61_HUMAN	1	0	0.94786	0.97895	RLL	5	10	1	NP	1	NaN	0.0358852	418
C9JTQ0	ANR63_HUMAN	1	1	0.87012	0.96595	AAA	7	1	1	4	1	0.571429	0.0342105	380
E5RJM6	ANR65_HUMAN	0	0	0.82632	0.93661	AAA	8	33	2	3	2	0.214286	0.100251	399
Q92625	ANS1A_HUMAN	1	1	0.94575	0.96346	GGG	13	1	1	10	2	0.555556	0.0299824	1134
Q7Z6G8	ANS1B_HUMAN	1	1	0.95918	0.97426	LLE	5	32	1	NP	1	NaN	0.0120192	1248
Q9H6X2	ANTR1_HUMAN	1	1	0.96211	0.97313	PPP	13	1	1	5	1	0.384615	0.0514184	564
A6NF34	ANTRL_HUMAN	1	1	0.96869	0.97269	PPP	14	1	2	14	2	0.666667	0.0619469	565
P50995	ANX11_HUMAN	1	1	0.93828	0.94616	YPG	7	8	2	3	6	0.0882353	0.152475	505
P08133	ANXA6_HUMAN	1	1	0.94344	0.96546	GTD SGD TDE	5 5 5	187	3	3	3	0.2	0.0520059	673
P20073	ANXA7_HUMAN	1	1	0.9347	0.95405	GYP	8	6	2	5	3	0.25	0.104508	488
O75106	AOC2_HUMAN	1	1	0.94708	0.97798	PLP	5	18	1	2	1	0.4	0.0198413	756
O60641	AP180_HUMAN	1	1	0.89717	0.93112	AAA	14	1	3	13	13	0.149425	0.202867	907
O75843	AP1G2_HUMAN	1	0	0.93795	0.97579	LLD	5	3	1	2	1	0.4	0.0191083	785
Q6VUC0	AP2E_HUMAN	1	0	0.90408	0.97044	AAA	7	1	1	NP	1	NaN	0.0429864	442
O00203	AP3B1_HUMAN	1	1	0.94309	0.96668	SES	9	4	5	6	6	0.166667	0.0630713	1094
Q13367	AP3B2_HUMAN	1	1	0.94445	0.96977	SES SSS	7 7	1	1	3	3	0.157895	0.0332717	1082
O14617	AP3D1_HUMAN	1	1	0.9486	0.96663	KEK	9	6	3	3	3	0.15	0.0364267	1153
O14727	APAF_HUMAN	1	1	0.96833	0.97292	SPD	5	40	1	NP	1	NaN	0.0120192	1248
Q99767	APBA2_HUMAN	1	0	0.95636	0.98016	PED	5	63	1	NP	1	NaN	0.0200267	749
O00213	APBB1_HUMAN	1	1	0.94448	0.97183	EEE	8	1	1	4	1	0.5	0.0225352	710
Q9H1A4	APC1_HUMAN	1	1	0.96122	0.96137	ALL LSK	5 5	11	1	NP	2	NaN	0.0154321	1944
O95996	APC2_HUMAN	1	1	0.90407	0.91716	APA	13	1	3	7	35	0.0315315	0.222319	2303
P25054	APC_HUMAN	1	1	0.9365	0.93152	SSS	21	1	2	11	28	0.0572917	0.14351	2843
P51693	APLP1_HUMAN	1	1	0.92932	0.97268	EEE LLL	6 6	1	2	7	2	0.583333	0.0338462	650
Q06481	APLP2_HUMAN	1	1	0.96061	0.97472	EEE	11	1	1	6	1	0.545455	0.0275229	763
P06727	APOA4_HUMAN	1	0	0.89829	0.95778	EEL	5	11	1	NP	1	NaN	0.0378788	396
P08519	APOA_HUMAN	0	0	0.93116	0.64241	TVT	66	114	128	3389	129	0.876843	0.891161	4548
Q0VD83	APOBR_HUMAN	1	1	0.85835	0.92143	EEA	15	9	10	32	17	0.264463	0.21875	1088
P04114	APOB_HUMAN	0	0	0.95063	0.92173	LKL	9	1	2	5	76	0.0116009	0.238878	4563
Q3SXY8	AR13B_HUMAN	1	0	0.95332	0.98698	PPP	5	1	1	4	1	0.8	0.0163551	428
Q66PJ3	AR6P4_HUMAN	1	1	0.86291	0.93223	SSS	23	1	2	24	2	0.857143	0.1	360
Q96P48	ARAP1_HUMAN	1	1	0.95254	0.9602	VPP	5	3	1	NP	1	NaN	0.0103448	1450
Q8WZ64	ARAP2_HUMAN	1	1	0.95876	0.96658	EEL	5	29	1	NP	1	NaN	0.00880282	1704
Q8WWN8	ARAP3_HUMAN	1	1	0.94076	0.95809	PSP	6	2	1	NP	3	NaN	0.0304404	1544
A5YM69	ARG35_HUMAN	0	0	0.90788	0.97245	EEE	6	1	1	3	1	0.5	0.0247934	484
Q9HCE6	ARGAL_HUMAN	1	1	0.95165	0.96971	EED LQD	5 5	43	1	NP	2	NaN	0.0234558	1279
Q9NWB6	ARGL1_HUMAN	1	1	0.80169	0.92171	SRS	9	2	2	10	3	0.434783	0.142857	273
A1IGU5	ARH37_HUMAN	1	0	0.94059	0.97612	LQR	5	9	1	NP	1	NaN	0.0222222	675
Q8TER5	ARH40_HUMAN	1	1	0.91214	0.9442	AAL GPE RAL SPG	6 6 6 6	1	1	3	13	0.0434783	0.115207	1519
Q92888	ARHG1_HUMAN	1	1	0.93296	0.97127	LLL	6	1	1	2	2	0.181818	0.0317982	912
Q12774	ARHG5_HUMAN	0	0	0.9346	0.95545	PLP	8	1	2	5	5	0.166667	0.0419537	1597
O15013	ARHGA_HUMAN	1	1	0.95929	0.97135	EEE	5	1	1	NP	1	NaN	0.00949598	1369
O15085	ARHGB_HUMAN	0	0	0.9379	0.95857	PPP	7	1	1	4	3	0.210526	0.0282523	1522
Q96PE2	ARHGH_HUMAN	1	1	0.92752	0.93764	SSS	10	1	2	5	19	0.0446429	0.13524	2063
Q6ZSZ5	ARHGI_HUMAN	1	1	0.93395	0.96223	LLL	6	19	2	2	3	0.125	0.0349531	1173
O14497	ARI1A_HUMAN	1	1	0.92157	0.91892	AAA	26	1	6	52	48	0.146479	0.297155	2285
Q8NFD5	ARI1B_HUMAN	0	0	0.92533	0.91605	AAA GGG	30 30	1	6	72	42	0.215569	0.271467	2236
Q9Y4X5	ARI1_HUMAN	1	1	0.97606	0.97343	GGG	15	1	1	13	1	0.866667	0.0341113	557
O95376	ARI2_HUMAN	1	1	0.97656	0.983	EEE	6	1	1	5	1	0.833333	0.0162272	493
Q99856	ARI3A_HUMAN	1	1	0.91536	0.95256	EEE	10	1	3	12	5	0.387097	0.0961214	593
Q8IVW6	ARI3B_HUMAN	1	1	0.93033	0.96703	QQQ	9	1	3	13	3	0.65	0.0606061	561
P29374	ARI4A_HUMAN	0	0	0.92758	0.95425	EEE	7	5	1	2	5	0.0740741	0.0588703	1257
Q4LE39	ARI4B_HUMAN	1	1	0.92338	0.94854	EEE	24	1	2	25	8	0.333333	0.11128	1312
Q14865	ARI5B_HUMAN	1	0	0.95028	0.96813	PLA	7	39	1	NP	1	NaN	0.0176768	1188
Q68CP9	ARID2_HUMAN	0	0	0.94387	0.94902	PSP QVQ SPA	7 7 7	1	2	3	10	0.0526316	0.0784741	1835
Q9Y4B4	ARIP4_HUMAN	1	1	0.95559	0.96679	EEE	9	1	1	6	1	0.666667	0.0102249	1467
Q8NEN0	ARMC2_HUMAN	1	1	0.94757	0.97672	LLL	5	1	1	2	1	0.4	0.0126874	867
Q5W041	ARMC3_HUMAN	1	1	0.94196	0.96598	ALA EEE GGL KLL	5 5 5 5	124	2	2	4	0.1	0.065367	872
Q5T2S8	ARMC4_HUMAN	0	0	0.94907	0.97123	LLK	5	33	1	NP	1	NaN	0.0143678	1044
Q96C12	ARMC5_HUMAN	1	1	0.87666	0.9395	ALL PAP	7 7	1	2	3	11	0.046875	0.161497	935
Q7L311	ARMX2_HUMAN	1	1	0.92177	0.96021	AAA AEA	7 7	1	1	4	4	0.166667	0.0870253	632
Q9UH62	ARMX3_HUMAN	1	1	0.95244	0.9798	RAR	5	2	1	3	1	0.6	0.0316623	379
Q9HBZ2	ARNT2_HUMAN	1	0	0.95926	0.98279	QSS	5	5	1	NP	1	NaN	0.0209205	717
Q9UBL0	ARP21_HUMAN	1	1	0.93574	0.96429	QQP	7	67	2	2	3	0.117647	0.0554187	812
P15848	ARSB_HUMAN	1	1	0.95906	0.98355	LLL	6	1	1	4	1	0.666667	0.0187617	533
Q5FYB1	ARSI_HUMAN	1	1	0.96667	0.98179	EEE	5	1	1	4	1	0.8	0.0123023	569
Q5FYB0	ARSJ_HUMAN	1	0	0.97083	0.98477	KKK	6	1	1	4	1	0.666667	0.0166945	599
Q5T4W7	ARTN_HUMAN	1	0	0.82472	0.96463	PPP	5	1	1	NP	1	NaN	0.0590909	220
O00192	ARVC_HUMAN	1	1	0.92541	0.96006	NLS RRR	5 5	1	1	NP	2	NaN	0.029106	962
Q96QS3	ARX_HUMAN	1	1	0.87679	0.91811	AAA	38	1	2	37	3	0.711538	0.145907	562
Q9ULH1	ASAP1_HUMAN	1	1	0.94369	0.9608	PKP	8	9	5	15	8	0.3125	0.0779451	1129
Q8WXI3	ASB10_HUMAN	1	1	0.91083	0.96826	LLL PLH	5 5	33	2	2	2	0.2	0.0642398	467
P50553	ASCL1_HUMAN	1	1	0.90124	0.93969	AAA QQQ	11 11	1	2	19	2	0.863636	0.118644	236
P07306	ASGR1_HUMAN	1	0	0.95106	0.98627	LLL	5	1	1	2	1	0.4	0.0378007	291
Q9NR48	ASH1L_HUMAN	1	1	0.95055	0.93552	KKL	11	17	6	12	29	0.0670391	0.142472	2969
P17405	ASM_HUMAN	1	0	0.95372	0.981	LAL	5	2	1	4	1	0.8	0.0174881	629
Q8IZT6	ASPM_HUMAN	1	1	0.94953	0.9166	IQS	17	73	16	25	69	0.0520833	0.296232	3477
Q9BXN1	ASPN_HUMAN	1	0	0.94677	0.96684	DDD	12	1	1	11	1	0.916667	0.0368421	380
Q96KQ4	ASPP1_HUMAN	1	1	0.94226	0.96263	PSP	7	5	1	2	3	0.111111	0.0477064	1090
Q13625	ASPP2_HUMAN	1	1	0.94621	0.9677	QQQ	8	1	1	2	2	0.153846	0.0310284	1128
P26436	ASPX_HUMAN	1	1	0.90513	0.91472	SGE	12	5	5	15	6	0.348837	0.237736	265
O75129	ASTN2_HUMAN	1	1	0.9596	0.96558	LLL	9	1	2	8	3	0.380952	0.0328603	1339
Q8IXJ9	ASXL1_HUMAN	1	1	0.93754	0.96007	GGG	8	1	2	8	3	0.4	0.027255	1541
Q76L83	ASXL2_HUMAN	1	1	0.92946	0.95489	AAA	11	1	3	16	5	0.470588	0.0487805	1435
Q9C0F0	ASXL3_HUMAN	1	1	0.93294	0.94089	PPP	20	1	3	23	19	0.169118	0.125445	2248
O60312	AT10A_HUMAN	1	1	0.95767	0.97052	ALL RRR	6 6	1	1	4	3	0.235294	0.0286858	1499
Q8NB49	AT11C_HUMAN	1	1	0.96395	0.97498	ILL	5	11	1	NP	1	NaN	0.0132509	1132
P54707	AT12A_HUMAN	1	0	0.95987	0.9764	VTG	5	49	1	2	1	0.4	0.014437	1039
Q9HD20	AT131_HUMAN	1	1	0.9529	0.96826	AAA	7	1	1	4	4	0.181818	0.0398671	1204
Q9NQ11	AT132_HUMAN	1	1	0.94112	0.96755	SVL	5	46	1	NP	1	NaN	0.0127119	1180
Q9H7F0	AT133_HUMAN	1	0	0.9697	0.97447	FSV	5	57	1	NP	1	NaN	0.0122349	1226
Q9UN42	AT1B4_HUMAN	1	1	0.96554	0.96848	EEE	16	1	1	11	1	0.6875	0.0728291	357
Q93084	AT2A3_HUMAN	1	1	0.95285	0.97648	AVA	6	4	1	NP	1	NaN	0.0172579	1043
Q9ULK2	AT7L1_HUMAN	1	0	0.91237	0.95016	SSS	14	1	1	9	4	0.290323	0.068525	861
O43520	AT8B1_HUMAN	1	1	0.96841	0.9779	ILL	5	56	1	NP	1	NaN	0.0119904	1251
O60423	AT8B3_HUMAN	0	0	0.96586	0.97499	LLS	5	23	1	NP	1	NaN	0.0115385	1300
Q6PL18	ATAD2_HUMAN	1	1	0.95218	0.9657	DDD	13	1	2	13	3	0.565217	0.0294964	1390
Q96QE3	ATAD5_HUMAN	1	1	0.93589	0.95383	KKL	7	1	1	2	8	0.0465116	0.063449	1844
Q9ULI0	ATD2B_HUMAN	0	0	0.95102	0.96532	RRK	6	18	1	NP	2	NaN	0.0185185	1458
Q9Y2D1	ATF5_HUMAN	1	1	0.87091	0.94668	PPP	7	5	4	4	4	0.173913	0.124113	282
O75143	ATG13_HUMAN	1	1	0.95544	0.9833	SSS	5	1	1	NP	1	NaN	0.0251451	517
Q2TAZ0	ATG2A_HUMAN	1	1	0.93851	0.95071	LEL	6	23	2	2	6	0.0645161	0.0438596	1938
Q96BY7	ATG2B_HUMAN	1	1	0.95981	0.96023	EEE	8	1	1	3	4	0.12	0.0312801	2078
Q674R7	ATG9B_HUMAN	1	0	0.92315	0.96037	PLL SSP	5 5	4	1	NP	2	NaN	0.0313853	924
Q8N6G6	ATL1_HUMAN	1	1	0.9628	0.9603	TCG	8	231	3	3	7	0.0697674	0.0584563	1762
P82987	ATL3_HUMAN	0	0	0.9757	0.96816	TCG	7	139	1	2	3	0.117647	0.0295683	1691
Q6UY14	ATL4_HUMAN	1	1	0.91487	0.95489	PRP RPP SPQ	5 5 5	16	2	2	3	0.133333	0.038175	1074
O43313	ATMIN_HUMAN	1	1	0.94307	0.96314	TQT	11	1	1	4	4	0.142857	0.0716889	823
Q13315	ATM_HUMAN	1	1	0.96329	0.94806	LLK	10	36	2	2	9	0.037037	0.0481021	3056
P54259	ATN1_HUMAN	1	1	0.88219	0.91573	SSS	21	1	3	35	18	0.228758	0.245378	1190
Q92858	ATOH1_HUMAN	1	0	0.92411	0.97713	PPP	6	1	1	4	1	0.666667	0.0282486	354
Q96SQ7	ATOH8_HUMAN	1	0	0.90614	0.96577	APP PAP PPP PVP VPV	5 5 5 5 5	2	2	8	5	0.32	0.124611	321
Q04656	ATP7A_HUMAN	1	1	0.95178	0.9641	GMT	6	76	3	3	4	0.142857	0.0353333	1500
P35670	ATP7B_HUMAN	1	1	0.9514	0.95869	SCV VSL	6 6	85	4	4	5	0.148148	0.0484642	1465
O75110	ATP9A_HUMAN	1	1	0.96209	0.97715	GTV	5	6	1	NP	1	NaN	0.0143266	1047
Q8WXE1	ATRIP_HUMAN	1	0	0.93264	0.97213	LLL	6	1	1	2	1	0.333333	0.0176991	791
Q5VV63	ATRN1_HUMAN	1	1	0.97536	0.97536	AVL	5	32	1	NP	1	NaN	0.0108774	1379
O75882	ATRN_HUMAN	1	1	0.97937	0.96835	LLL	12	1	2	14	3	0.538462	0.0349895	1429
P46100	ATRX_HUMAN	1	1	0.93797	0.93162	EEE	22	1	5	32	31	0.142857	0.1874	2492
Q13535	ATR_HUMAN	1	1	0.96401	0.95583	LLS	6	37	1	NP	6	NaN	0.0336611	2644
P58397	ATS12_HUMAN	1	0	0.97477	0.96923	TCG	5	58	1	NP	1	NaN	0.00941029	1594
Q76LX8	ATS13_HUMAN	1	1	0.94371	0.95644	SCG	7	59	2	2	3	0.117647	0.0357393	1427
Q8WXS8	ATS14_HUMAN	0	0	0.9639	0.97292	SRS	5	2	1	NP	1	NaN	0.0114473	1223
Q8TE57	ATS16_HUMAN	1	0	0.97371	0.97389	PKP	5	34	1	NP	1	NaN	0.0122549	1224
Q8TE60	ATS18_HUMAN	1	1	0.97107	0.97409	SSS	5	1	1	NP	1	NaN	0.010647	1221
Q8TE59	ATS19_HUMAN	1	0	0.97363	0.97652	PPP	7	1	1	3	1	0.428571	0.0124275	1207
P59510	ATS20_HUMAN	1	1	0.97979	0.96639	CGG TCG	6 6	11	1	NP	3	NaN	0.0246073	1910
O95450	ATS2_HUMAN	1	1	0.97042	0.97043	LLL PPP	6 6	1	2	8	2	0.666667	0.0165153	1211
O75173	ATS4_HUMAN	1	0	0.94934	0.97577	LLL	6	1	1	3	1	0.5	0.0143369	837
Q9UNA0	ATS5_HUMAN	1	1	0.96415	0.97836	RRR	5	1	1	2	1	0.4	0.011828	930
Q9UKP4	ATS7_HUMAN	1	1	0.94912	0.95611	PGP PPP	6 6	1	1	NP	6	NaN	0.054567	1686
Q9UP79	ATS8_HUMAN	1	0	0.95565	0.97427	LLL	7	1	1	6	1	0.857143	0.0101237	889
Q9P2N4	ATS9_HUMAN	0	0	0.97535	0.96486	CSV TCG	7 7	1	1	3	5	0.1	0.0377261	1935
P54253	ATX1_HUMAN	1	1	0.92763	0.95853	QQQ	23	1	1	20	2	0.714286	0.0539877	815
Q8WWM7	ATX2L_HUMAN	1	1	0.91451	0.95266	PPP	8	1	2	5	5	0.166667	0.0688372	1075
Q99700	ATX2_HUMAN	1	1	0.92066	0.935	QQQ	24	1	3	23	13	0.237113	0.155369	1313
P54252	ATX3_HUMAN	1	0	0.94417	0.97722	QQQ	9	1	1	7	1	0.777778	0.0357143	364
O15265	ATX7_HUMAN	1	1	0.92358	0.94884	SSS	24	1	4	31	4	0.659574	0.088565	892
Q156A1	ATX8_HUMAN	0	0	0.022431	0.015653	QQQ	77	1	1	76	1	0.987013	0.9875	80
Q8WXX7	AUTS2_HUMAN	0	0	0.92279	0.94945	PPP	10	1	3	9	7	0.209302	0.0833995	1259
O75061	AUXI_HUMAN	1	0	0.96085	0.97477	GGG	5	1	1	NP	1	NaN	0.0142388	913
Q9NQS1	AVEN_HUMAN	1	1	0.90412	0.95762	GGG	9	1	1	6	3	0.285714	0.0994475	362
Q5T1B0	AXDN1_HUMAN	1	0	0.94137	0.96491	EEE	7	1	1	2	3	0.117647	0.0424901	1012
Q9Y2T1	AXIN2_HUMAN	1	1	0.95616	0.97906	HHH	6	1	1	3	1	0.5	0.0142349	843
Q9UPN4	AZI1_HUMAN	1	1	0.90087	0.94843	AEL ELE LEE RQR	5 5 5 5	7	1	NP	4	NaN	0.0498615	1083
P04920	B3A2_HUMAN	1	1	0.93851	0.96411	ALL	7	78	1	NP	2	NaN	0.0273973	1241
P48751	B3A3_HUMAN	1	1	0.9333	0.95817	EEE	10	1	2	8	3	0.4	0.0357143	1232
Q96Q91	B3A4_HUMAN	0	0	0.93715	0.96847	LLL	8	92	1	2	4	0.0869565	0.0600203	983
P02730	B3AT_HUMAN	1	1	0.93843	0.96754	LLV	6	9	1	NP	2	NaN	0.0340285	911
Q7Z7M8	B3GN8_HUMAN	1	1	0.9161	0.97844	LLL	5	1	1	NP	1	NaN	0.0327456	397
Q6L9W6	B4GN3_HUMAN	1	1	0.9609	0.97189	EEE	7	1	1	4	2	0.333333	0.0270541	998
Q76KP1	B4GN4_HUMAN	1	1	0.93527	0.95852	LLL PRP	6 6	1	1	5	3	0.294118	0.0307988	1039
O60909	B4GT2_HUMAN	1	0	0.9589	0.98532	SSS	6	1	1	4	1	0.666667	0.0268817	372
Q9NWV8	BABA1_HUMAN	1	1	0.94969	0.98139	EEE	8	1	1	5	1	0.625	0.0425532	329
O14867	BACH1_HUMAN	1	0	0.94467	0.97607	SSV	5	8	1	NP	1	NaN	0.0203804	736
Q99933	BAG1_HUMAN	1	0	0.91007	0.96553	SEE	6	6	1	4	1	0.666667	0.0521739	345
O95817	BAG3_HUMAN	1	1	0.91667	0.9657	AAA	8	1	1	5	1	0.625	0.0243478	575
P46379	BAG6_HUMAN	1	1	0.91496	0.94696	PPP	19	1	1	9	9	0.140625	0.113958	1132
Q9P281	BAHC1_HUMAN	1	1	0.91958	0.92674	SSS	10	1	3	10	37	0.0456621	0.202071	2608
Q8TBE0	BAHD1_HUMAN	1	1	0.91905	0.96362	PAP RRR	5 5	1	1	4	2	0.4	0.0282051	780
O14514	BAI1_HUMAN	1	1	0.95716	0.95962	PPP	13	1	2	15	5	0.441176	0.040404	1584
O60241	BAI2_HUMAN	1	1	0.95245	0.9609	LSL SPG	6 6	1	2	6	5	0.222222	0.0435331	1585
O94812	BAIP3_HUMAN	1	0	0.94081	0.96992	EAL	5	21	1	NP	1	NaN	0.0126369	1187
Q9NY43	BARH2_HUMAN	1	1	0.92478	0.96728	AAA	7	1	2	8	2	0.615385	0.0594315	387
Q9HBU1	BARX1_HUMAN	1	1	0.89815	0.96585	AAA	5	1	1	4	1	0.8	0.0275591	254
P80723	BASP1_HUMAN	1	1	0.71197	0.9058	PAA	7	22	3	3	5	0.107143	0.255507	227
Q9NRL2	BAZ1A_HUMAN	1	1	0.94323	0.95787	EEE	11	1	1	4	4	0.153846	0.0443445	1556
Q9UIG0	BAZ1B_HUMAN	1	1	0.9447	0.95767	EEE	13	1	1	10	3	0.4	0.0330411	1483
Q9UIF9	BAZ2A_HUMAN	1	1	0.94917	0.95046	RGR SPA	9 9	8	5	8	11	0.117647	0.0866142	1905
Q9UIF8	BAZ2B_HUMAN	0	0	0.94462	0.94091	TSS	11	1	2	6	20	0.047619	0.123616	2168
Q8NFJ9	BBS1_HUMAN	0	0	0.94176	0.97754	AAA	5	1	1	NP	1	NaN	0.0219224	593
Q8WY36	BBX_HUMAN	1	1	0.93682	0.96654	KKK	7	1	2	7	3	0.411765	0.0393199	941
Q9H165	BC11A_HUMAN	1	1	0.94477	0.95911	EEE	14	1	1	12	2	0.631579	0.039521	835
Q9C0K0	BC11B_HUMAN	1	1	0.93637	0.96092	EEE	8	1	2	7	4	0.304348	0.057047	894
P56945	BCAR1_HUMAN	1	1	0.9229	0.94984	VPP	10	38	4	5	7	0.1	0.114943	870
Q9H6U6	BCAS3_HUMAN	1	1	0.96024	0.97601	SSS	5	1	1	2	1	0.4	0.0118534	928
Q9NWK9	BCD1_HUMAN	1	1	0.94864	0.97414	KEE VKE	6 6	10	2	4	2	0.333333	0.0553191	470
P20749	BCL3_HUMAN	1	0	0.89472	0.96754	PSP	5	2	1	NP	1	NaN	0.030837	454
Q8N143	BCL6B_HUMAN	1	1	0.93329	0.95972	SSS	9	1	1	8	2	0.571429	0.0542797	479
P41182	BCL6_HUMAN	1	1	0.95818	0.975	KPY	5	28	1	4	1	0.8	0.0212465	706
Q86UU0	BCL9L_HUMAN	1	1	0.89303	0.92733	PPP	16	1	2	16	21	0.108108	0.211474	1499
O00512	BCL9_HUMAN	1	1	0.90047	0.93615	GPG	11	1	1	4	13	0.0540541	0.12202	1426
Q9NYF8	BCLF1_HUMAN	1	1	0.90227	0.94152	SRS	18	2	4	18	9	0.24	0.141304	920
Q5H9F3	BCORL_HUMAN	1	1	0.92865	0.94285	PAP	13	1	1	8	18	0.0666667	0.147282	1711
Q6W2J9	BCOR_HUMAN	1	1	0.94688	0.95655	GLP	7	4	1	NP	4	NaN	0.0353276	1755
P11274	BCR_HUMAN	1	1	0.95623	0.97388	LLL	5	1	1	NP	1	NaN	0.0102282	1271
Q8IYS8	BD1L2_HUMAN	0	0	0.9174	0.98061	GGG	5	1	1	3	1	0.6	0.0523256	172
A6H8Y1	BDP1_HUMAN	1	1	0.92498	0.91713	LEE	11	55	30	50	62	0.122549	0.296494	2624
Q3B7T3	BEAN1_HUMAN	1	0	0.90819	0.97967	HHH	6	1	1	5	1	0.833333	0.030888	259
Q8NDZ0	BEND2_HUMAN	0	0	0.96044	0.97961	SSS	6	1	1	3	1	0.5	0.0150188	799
Q5T5X7	BEND3_HUMAN	1	1	0.95139	0.97008	ELF	5	123	1	NP	1	NaN	0.0181159	828
Q6ZU67	BEND4_HUMAN	1	1	0.94547	0.97359	PPP SSS	7 7	1	4	14	4	0.56	0.088015	534
Q15582	BGH3_HUMAN	1	0	0.94701	0.97365	ETL	6	37	1	2	1	0.333333	0.0263543	683
Q8NFJ8	BHE22_HUMAN	1	1	0.84983	0.92278	GGG	19	1	3	29	3	0.725	0.16273	381
Q8NDY6	BHE23_HUMAN	1	1	0.89015	0.97361	RRR	5	1	1	2	1	0.4	0.0488889	225
Q9C0J9	BHE41_HUMAN	1	1	0.9006	0.93545	AAA	33	1	2	27	2	0.692308	0.130705	482
Q96G01	BICD1_HUMAN	1	1	0.92852	0.96681	LKE LKQ	5 5	14	1	NP	2	NaN	0.0307692	975
Q6ZP65	BICR1_HUMAN	1	1	0.90048	0.96888	ELE	6	1	1	2	2	0.181818	0.0506108	573
A1A5D9	BICR2_HUMAN	1	0	0.84649	0.94958	LER	5	18	1	NP	1	NaN	0.0295276	508
Q9Y6D6	BIG1_HUMAN	0	0	0.96605	0.96521	FLT	5	19	1	NP	1	NaN	0.00811249	1849
Q9Y6D5	BIG2_HUMAN	0	0	0.96764	0.96615	ELA LLL LLT LQE	5 5 5 5	1	1	3	4	0.15	0.0291317	1785
Q5TH69	BIG3_HUMAN	1	1	0.9572	0.95923	LLL	6	1	2	4	6	0.129032	0.0362885	2177
Q13323	BIK_HUMAN	0	0	0.89334	0.97646	LLL	5	1	1	2	1	0.4	0.06875	160
Q9UBW5	BIN2_HUMAN	1	0	0.91771	0.97027	SPT	5	8	1	NP	1	NaN	0.0265487	565
Q9NR09	BIRC6_HUMAN	1	1	0.95171	0.92012	AAA	16	1	4	15	85	0.0274223	0.260243	4857
P54132	BLM_HUMAN	1	1	0.95663	0.96863	SSS	9	1	2	5	3	0.263158	0.0324629	1417
Q9NSY1	BMP2K_HUMAN	1	1	0.95558	0.95671	QQQ	31	1	3	33	4	0.673469	0.0697674	1161
P55107	BMP3B_HUMAN	1	0	0.94459	0.97704	LLL	7	1	1	4	1	0.571429	0.0271967	478
P22004	BMP6_HUMAN	1	1	0.9611	0.97984	AAA	5	1	1	4	1	0.8	0.0136452	513
Q14692	BMS1_HUMAN	0	0	0.95271	0.96432	EEE	9	1	1	2	7	0.0487805	0.075663	1282
P51813	BMX_HUMAN	1	0	0.96617	0.98047	SSS	7	1	1	3	1	0.428571	0.0222222	675
Q01954	BNC1_HUMAN	1	0	0.96094	0.97162	SSS	5	31	1	NP	1	NaN	0.0150905	994
Q6ZN30	BNC2_HUMAN	1	1	0.9613	0.97224	SSL	5	60	1	NP	1	NaN	0.0136488	1099
Q8NFC6	BOD1L_HUMAN	0	0	0.91492	0.91403	EEK	14	1	2	13	66	0.031477	0.29433	3051
Q96IK1	BOD1_HUMAN	1	0	0.92118	0.97125	GGG	8	1	1	5	1	0.625	0.0756757	185
Q53HL2	BOREA_HUMAN	1	1	0.92578	0.98209	EEE	5	1	1	4	1	0.8	0.025	280
Q9H3Q1	BORG4_HUMAN	1	1	0.90901	0.96896	SSS	6	1	1	2	1	0.333333	0.0393258	356
Q00587	BORG5_HUMAN	1	1	0.90056	0.95263	PAA	7	7	5	13	5	0.433333	0.14578	391
Q9NP55	BPIA1_HUMAN	1	1	0.8627	0.96407	GLL	6	4	2	2	2	0.181818	0.105469	256
Q8TDL5	BPIB1_HUMAN	1	0	0.92082	0.97505	LVK	5	15	1	NP	1	NaN	0.0309917	484
P59826	BPIB3_HUMAN	1	1	0.89481	0.96533	GLL	7	6	2	4	2	0.333333	0.0630252	476
P59827	BPIB4_HUMAN	1	1	0.91674	0.97101	GGG GGL GLL LLG	5 5 5 5	6	3	6	4	0.3	0.0553746	614
Q12830	BPTF_HUMAN	0	0	0.94611	0.93054	EEE PPP	14 14	1	6	33	38	0.134694	0.175968	3046
P15056	BRAF_HUMAN	1	1	0.96327	0.97853	SSS	9	1	1	5	1	0.555556	0.0221932	766
Q7Z569	BRAP_HUMAN	1	0	0.96466	0.98629	LKE	5	7	1	NP	1	NaN	0.0253378	592
P38398	BRCA1_HUMAN	1	1	0.94511	0.95811	GSS	7	7	1	2	3	0.111111	0.0273752	1863
P51587	BRCA2_HUMAN	1	1	0.94901	0.93702	SKS	8	2	2	3	29	0.0185185	0.120538	3418
P25440	BRD2_HUMAN	1	1	0.92583	0.95399	SSS	17	1	2	17	3	0.515152	0.071161	801
Q15059	BRD3_HUMAN	1	1	0.9234	0.95007	SSS	10	1	4	11	5	0.333333	0.0991736	726
O60885	BRD4_HUMAN	1	1	0.9064	0.91737	PPP	40	1	4	33	15	0.207547	0.202643	1362
Q9H0E9	BRD8_HUMAN	1	0	0.94069	0.95994	EEL	6	17	1	NP	1	NaN	0.0145749	1235
Q9H8M2	BRD9_HUMAN	1	1	0.93675	0.97981	KKK	6	1	1	5	2	0.454545	0.038526	597
Q58F21	BRDT_HUMAN	1	1	0.94316	0.96349	SSS	11	1	1	7	3	0.318182	0.0506864	947
Q5VTR2	BRE1A_HUMAN	1	1	0.91204	0.95623	ERE	8	2	3	9	4	0.333333	0.0564103	975
O75150	BRE1B_HUMAN	1	1	0.91323	0.95863	TTT	6	1	1	4	2	0.363636	0.024975	1001
Q8WY22	BRI3B_HUMAN	1	0	0.90575	0.9633	LLL	10	1	1	8	1	0.8	0.0557769	251
Q96NH3	BROMI_HUMAN	1	1	0.965	0.97406	RLL	6	6	1	NP	1	NaN	0.0143198	1257
P55201	BRPF1_HUMAN	0	0	0.96352	0.96931	SSS	10	1	1	6	2	0.4	0.0263591	1214
Q9ULD4	BRPF3_HUMAN	0	0	0.95109	0.97137	EEE	9	1	1	5	1	0.555556	0.0141079	1205
Q8TDC3	BRSK1_HUMAN	1	1	0.93259	0.96611	GGG	9	1	1	3	3	0.15	0.0604113	778
Q8IWQ3	BRSK2_HUMAN	1	0	0.95349	0.97825	GSP	5	46	1	NP	1	NaN	0.0203804	736
Q9NSI6	BRWD1_HUMAN	1	1	0.96031	0.94932	SSS	12	4	2	3	18	0.0258621	0.113362	2320
Q6RI45	BRWD3_HUMAN	1	1	0.96555	0.96324	SSS	12	2	2	6	4	0.166667	0.0427303	1802
Q9NW68	BSDC1_HUMAN	1	1	0.93034	0.98004	EEE	5	1	1	3	1	0.6	0.0209302	430
Q9UPA5	BSN_HUMAN	1	1	0.91035	0.8954	GPG PGP	24 24	2	6	25	134	0.0285063	0.443963	3926
Q10588	BST1_HUMAN	1	0	0.96039	0.98352	LLL	7	1	1	5	1	0.714286	0.0345912	318
Q8WVV5	BT2A2_HUMAN	1	0	0.95935	0.98068	LLL	8	1	1	7	1	0.875	0.0191205	523
O00481	BT3A1_HUMAN	0	0	0.96591	0.98758	LLL	6	1	1	3	1	0.5	0.0233918	513
P78410	BT3A2_HUMAN	0	0	0.94157	0.98347	LLL	5	1	1	2	1	0.4	0.0329341	334
O14981	BTAF1_HUMAN	0	0	0.95922	0.96154	LLD SSL	6 6	142	1	NP	2	NaN	0.01947	1849
Q9BX70	BTBD2_HUMAN	0	0	0.9427	0.97349	AAA	14	1	1	11	2	0.578947	0.0666667	525
Q9P203	BTBD7_HUMAN	1	1	0.95847	0.9723	AAA	8	1	2	8	2	0.615385	0.020318	1132
Q96Q07	BTBD9_HUMAN	1	1	0.97107	0.97934	ALL	6	20	1	NP	1	NaN	0.0294118	612
A6QL63	BTBDB_HUMAN	1	1	0.9574	0.96794	AAA	9	1	2	8	2	0.571429	0.0235507	1104
O60566	BUB1B_HUMAN	1	0	0.95912	0.97154	AEL	5	48	1	NP	1	NaN	0.0142857	1050
Q9BRD0	BUD13_HUMAN	1	1	0.91444	0.93248	PRR	10	12	7	12	12	0.157895	0.226171	619
Q96A19	C102A_HUMAN	1	1	0.8781	0.96173	ELA RLR	5 5	21	1	2	2	0.2	0.0545455	550
A2RUR9	C144A_HUMAN	0	0	0.93629	0.9575	EEE KEL	6 6	12	1	NP	3	NaN	0.0357393	1427
Q3MJ40	C144B_HUMAN	0	0	0.94645	0.97889	EEE	5	18	1	NP	1	NaN	0.0206897	725
Q8IYA2	C144C_HUMAN	0	0	0.93746	0.96456	EEE KEK KEL	5 5 5	12	1	NP	3	NaN	0.0363783	1237
Q86VB7	C163A_HUMAN	1	1	0.95712	0.94104	CSG GRV GTV LGC QLG SGR WGT	6 6 6 6 6 6 6	107	8	11	13	0.152778	0.141003	1156
Q9NR16	C163B_HUMAN	0	0	0.95545	0.93244	VVC	10	107	24	59	25	0.36875	0.224363	1453
Q2TBE0	C19L2_HUMAN	1	1	0.94732	0.97132	SSS	7	1	2	8	2	0.615385	0.0257271	894
P02747	C1QC_HUMAN	1	0	0.91712	0.95662	LLL	6	1	1	5	1	0.833333	0.0326531	245
Q7Z5L3	C1QL2_HUMAN	1	1	0.92082	0.9682	PPG	5	6	1	2	1	0.4	0.0522648	287
Q86Z23	C1QL4_HUMAN	1	1	0.90971	0.959	PGP	7	3	3	7	3	0.388889	0.121849	238
Q9NPY3	C1QR1_HUMAN	1	0	0.9392	0.96639	LLL	11	1	1	7	1	0.636364	0.0291411	652
O75973	C1QRF_HUMAN	1	1	0.9205	0.97015	GPP PGP PPG	5 5 5	6	3	5	3	0.333333	0.0891473	258
Q9BXJ5	C1QT2_HUMAN	1	0	0.93224	0.97562	PGP	5	6	1	2	1	0.4	0.0526316	285
P0C862	C1T9A_HUMAN	0	0	0.91564	0.96674	KGD	5	3	1	NP	1	NaN	0.045045	333
B2RNN3	C1T9B_HUMAN	0	0	0.91857	0.96746	KGD	5	3	1	NP	1	NaN	0.045045	333
Q6UB35	C1TM_HUMAN	1	0	0.94612	0.97424	GGG	9	1	1	6	1	0.666667	0.0153374	978
Q4AC94	C2CD3_HUMAN	1	1	0.95233	0.95081	LLL LSS	7 7	163	2	2	12	0.030303	0.080323	2353
Q6P1N0	C2D1A_HUMAN	1	1	0.91995	0.95664	LEA PPP	6 6	1	1	2	3	0.117647	0.0494217	951
Q5T0F9	C2D1B_HUMAN	1	0	0.91696	0.96175	EEE	6	1	1	4	2	0.363636	0.0291375	858
Q9P2K1	C2D2A_HUMAN	1	1	0.95606	0.96806	EEE	7	1	1	2	1	0.285714	0.0104938	1620
B7Z1M9	C2D4D_HUMAN	0	0	0.86773	0.95812	LRL	6	2	1	NP	1	NaN	0.0481586	353
Q9UKL3	C8AP2_HUMAN	1	1	0.93759	0.94797	SKS	9	104	2	2	9	0.0384615	0.0741675	1982
Q8TCZ2	C99L2_HUMAN	1	0	0.93633	0.96007	TTT	6	1	1	4	1	0.666667	0.0381679	262
Q9BUV0	CA063_HUMAN	1	1	0.85467	0.90107	SRS	20	2	2	19	3	0.44186	0.241379	290
Q8N715	CA065_HUMAN	0	0	0.91073	0.96946	LRE	5	6	1	NP	1	NaN	0.024077	623
Q69YW2	CA095_HUMAN	1	1	0.93507	0.97745	AAA	6	1	1	3	1	0.5	0.0851064	141
Q9BRT7	CA097_HUMAN	0	0	0.85228	0.95611	SSS	5	1	1	4	1	0.8	0.0744681	94
Q9NSG2	CA112_HUMAN	1	0	0.94406	0.97296	SLL	7	27	1	NP	1	NaN	0.024619	853
Q5TID7	CA114_HUMAN	1	0	0.92845	0.98097	KRE	5	5	1	NP	1	NaN	0.0294695	509
Q9H040	CA124_HUMAN	0	0	0.96369	0.9839	SSS	7	1	1	4	1	0.571429	0.0265849	489
Q5TG53	CA133_HUMAN	0	0	0.85002	0.97047	GGG	6	1	1	4	1	0.666667	0.0641026	156
Q5SNV9	CA167_HUMAN	0	0	0.91069	0.94754	AAG ALG	6 6	24	1	NP	4	NaN	0.0449591	1468
Q5VWT5	CA168_HUMAN	1	1	0.94076	0.97707	KEK	5	3	1	NP	1	NaN	0.0206044	728
Q5SV97	CA170_HUMAN	1	1	0.88756	0.92762	STP	9	15	10	35	13	0.4375	0.191092	696
Q5RHP9	CA173_HUMAN	0	0	0.9201	0.94474	AEE	10	36	2	2	10	0.0338983	0.101307	1530
Q8IYL3	CA174_HUMAN	1	0	0.9021	0.97506	DDD	8	1	1	6	1	0.75	0.0493827	243
Q7Z3S7	CA2D4_HUMAN	1	1	0.96815	0.9741	LLL	7	1	1	3	1	0.428571	0.0131926	1137
Q9Y6J0	CABIN_HUMAN	0	0	0.95136	0.95016	ALE	7	450	2	2	6	0.0588235	0.0445946	2220
Q8TDN4	CABL1_HUMAN	1	0	0.93085	0.96357	AAA	9	1	1	5	3	0.263158	0.0695103	633
Q9BTV7	CABL2_HUMAN	1	1	0.93125	0.97745	PPP	7	1	1	4	1	0.571429	0.0271967	478
Q9NZU7	CABP1_HUMAN	1	0	0.89457	0.96037	AAA	6	1	1	3	1	0.5	0.0324324	370
O00555	CAC1A_HUMAN	1	1	0.96873	0.95119	QQQ	10	1	4	18	13	0.246575	0.0702595	2505
Q00975	CAC1B_HUMAN	1	1	0.9647	0.95494	EKE GGR GPG IAL RAR VLR	5 5 5 5 5 5	5	2	3	6	0.1	0.0376229	2339
Q13936	CAC1C_HUMAN	1	1	0.96575	0.95946	EEE III	6 6	1	3	5	7	0.135135	0.0432238	2221
Q01668	CAC1D_HUMAN	1	1	0.97223	0.9584	EEE	8	1	3	11	6	0.323529	0.0351689	2161
Q15878	CAC1E_HUMAN	1	1	0.9672	0.95749	RRR	8	1	2	5	5	0.172414	0.0332901	2313
O60840	CAC1F_HUMAN	1	1	0.96199	0.95128	EEE	24	1	2	20	11	0.253165	0.0849772	1977
O43497	CAC1G_HUMAN	0	0	0.95561	0.94564	HHH	7	1	2	7	11	0.12069	0.0660496	2377
O95180	CAC1H_HUMAN	1	1	0.95456	0.94278	APG HHH	7 7	1	1	6	19	0.0582524	0.113472	2353
Q9P0X4	CAC1I_HUMAN	0	0	0.96145	0.94713	ALG APG FIF PAP RVL SSS	6 6 6 6 6 6	1	3	8	17	0.0879121	0.100765	2223
Q13698	CAC1S_HUMAN	1	1	0.96624	0.96249	ILL	7	193	2	2	3	0.111111	0.0288308	1873
Q08289	CACB2_HUMAN	1	0	0.942	0.97607	SSS	5	1	1	2	1	0.4	0.0166667	660
O00305	CACB4_HUMAN	1	1	0.94653	0.98103	SSS	6	1	1	3	1	0.5	0.0230769	520
Q9UJ99	CAD22_HUMAN	1	1	0.93655	0.96926	GGG LLL	5 5	1	1	4	2	0.4	0.02657	828
Q9H251	CAD23_HUMAN	1	1	0.9418	0.91534	ATD NDN	18 18	107	12	15	64	0.0348028	0.278772	3354
Q86UP0	CAD24_HUMAN	1	1	0.93184	0.96678	AAP LLA	5 5	10	1	NP	2	NaN	0.03663	819
P12830	CADH1_HUMAN	1	1	0.95106	0.97235	LLL	7	1	1	4	1	0.571429	0.0147392	882
P22223	CADH3_HUMAN	1	1	0.95367	0.97429	LLL	8	1	1	2	1	0.25	0.0241255	829
Q9BY67	CADM1_HUMAN	1	1	0.95692	0.96965	TTT	11	1	2	15	2	0.833333	0.0542986	442
Q8N126	CADM3_HUMAN	1	1	0.95847	0.98442	LLL	7	1	1	4	1	0.571429	0.0326633	398
Q13111	CAF1A_HUMAN	1	1	0.93898	0.9654	EEE	11	7	4	7	4	0.269231	0.0543933	956
Q8TC20	CAGE1_HUMAN	1	0	0.93302	0.96732	KLK LEK	5 5	15	1	NP	2	NaN	0.03861	777
Q16790	CAH9_HUMAN	1	0	0.90904	0.96216	EED	6	6	3	9	3	0.5625	0.0653595	459
Q05682	CALD1_HUMAN	0	0	0.86068	0.91852	EEE	18	14	9	27	13	0.267327	0.239596	793
P27797	CALR_HUMAN	1	1	0.92986	0.9621	DEE	6	1	1	2	3	0.125	0.0767386	417
P27824	CALX_HUMAN	1	1	0.94155	0.97112	EEE	7	1	1	3	2	0.25	0.0439189	592
Q8NCB2	CAMKV_HUMAN	1	1	0.94317	0.95683	ATD PAT TPA	7 7 7	8	5	22	5	0.6875	0.103792	501
Q5T5Y3	CAMP1_HUMAN	1	1	0.94406	0.96247	KQQ SLA	5 5	9	1	NP	2	NaN	0.0187266	1602
Q08AD1	CAMP2_HUMAN	1	1	0.95533	0.96498	SSS	5	1	1	NP	1	NaN	0.00873069	1489
Q9P1Y5	CAMP3_HUMAN	1	1	0.91574	0.94963	PGP	7	2	1	2	10	0.0363636	0.116093	1249
Q8N7X0	CAN7L_HUMAN	0	0	0.95419	0.96378	GKE KEK	6 6	3	1	2	3	0.117647	0.0281944	1667
Q86VP6	CAND1_HUMAN	1	1	0.94529	0.9667	DDD	6	1	1	2	1	0.333333	0.0113821	1230
O75155	CAND2_HUMAN	1	1	0.92474	0.95313	AAL DRL EAL LAA LLE LLP SLL	5 5 5 5 5 5 5	15	1	NP	7	NaN	0.0776699	1236
Q01518	CAP1_HUMAN	1	1	0.95311	0.97794	PPP	7	1	1	5	1	0.714286	0.0231579	475
P40123	CAP2_HUMAN	1	1	0.95994	0.98506	PPP	6	1	1	3	1	0.5	0.0251572	477
O75052	CAPON_HUMAN	1	1	0.94501	0.98235	KKK	6	1	1	3	1	0.5	0.0237154	506
Q6IMN6	CAPR2_HUMAN	1	0	0.94373	0.96758	KSW	5	14	1	NP	1	NaN	0.0133097	1127
Q9ULU8	CAPS1_HUMAN	1	1	0.96356	0.96866	GGG	8	1	2	4	3	0.222222	0.030303	1353
Q9BWT7	CAR10_HUMAN	1	1	0.91606	0.95354	EKE	7	2	1	4	3	0.235294	0.0387597	1032
Q9BXL6	CAR14_HUMAN	1	0	0.9378	0.96739	LQE	5	13	1	NP	1	NaN	0.0149402	1004
Q9BX69	CARD6_HUMAN	0	0	0.95655	0.97162	SQP	6	10	2	3	2	0.272727	0.0250723	1037
Q9H257	CARD9_HUMAN	0	0	0.91962	0.97103	LRK	5	28	1	NP	1	NaN	0.0279851	536
Q9NXV6	CARF_HUMAN	1	1	0.88873	0.94634	SSS	11	13	2	6	6	0.162162	0.144828	580
P05814	CASB_HUMAN	1	0	0.8817	0.96603	PQP	5	7	1	NP	1	NaN	0.0663717	226
Q6TDU7	CASC1_HUMAN	1	1	0.94141	0.97114	EEE	8	1	1	2	1	0.25	0.027933	716
O15234	CASC3_HUMAN	1	1	0.91883	0.96409	PPP	13	1	1	6	1	0.461538	0.0384068	703
Q8NG31	CASC5_HUMAN	1	1	0.95485	0.9485	SHT	9	65	3	3	13	0.0416667	0.0807003	2342
Q14511	CASL_HUMAN	1	1	0.96521	0.97533	DIP GVY IPP PPS VYD	5 5 5 5 5	12	4	4	5	0.16	0.058753	834
P51878	CASP5_HUMAN	0	0	0.96063	0.98679	KKK	5	1	1	NP	1	NaN	0.0299539	434
P31415	CASQ1_HUMAN	1	1	0.91506	0.97076	DDD	6	1	1	5	1	0.833333	0.020202	396
O14958	CASQ2_HUMAN	1	1	0.92263	0.97249	DDD	10	1	1	6	1	0.6	0.0451128	399
P41180	CASR_HUMAN	1	1	0.96298	0.97336	SSS	6	1	1	NP	2	NaN	0.028757	1078
Q9NQ75	CASS4_HUMAN	1	0	0.94711	0.97584	SSS	8	1	1	4	1	0.5	0.0203562	786
Q86V15	CASZ1_HUMAN	1	1	0.95199	0.9419	AAA	13	4	5	9	17	0.0857143	0.12564	1759
Q68DN1	CB016_HUMAN	0	0	0.92909	0.90961	SPS	31	8	16	69	27	0.230769	0.231855	1984
Q53SZ7	CB053_HUMAN	1	0	0.883	0.96471	SPS	6	16	1	NP	1	NaN	0.0436893	412
Q6NV74	CB055_HUMAN	0	0	0.88764	0.94517	PAP PER	7 7	8	2	3	7	0.0769231	0.107069	962
A0AUZ9	CB067_HUMAN	1	1	0.95237	0.97178	SSS	7	1	1	2	2	0.166667	0.0324215	987
Q8N8R5	CB069_HUMAN	1	0	0.97551	0.99012	LLL	5	1	1	3	1	0.6	0.0233766	385
A6NGG8	CB071_HUMAN	1	1	0.92367	0.95475	SPP	10	9	2	5	5	0.16129	0.0582298	1288
A6NCS6	CB072_HUMAN	1	0	0.83126	0.94211	AAA	7	1	1	3	3	0.166667	0.135593	295
Q0VFZ6	CB077_HUMAN	1	1	0.90775	0.9662	EEE	7	1	1	3	1	0.428571	0.0271739	552
A6NCI8	CB078_HUMAN	1	0	0.93167	0.96292	SSL SSS TSL	6 6 6	10	2	2	3	0.111111	0.0520607	922
C9JUS1	CB090_HUMAN	0	0	0.79766	0.62498	CRR RRG	14 14	14	14	134	14	0.807229	0.874419	215
Q13191	CBLB_HUMAN	1	1	0.95398	0.9665	PPP	14	1	1	8	2	0.421053	0.0397149	982
Q8IUK8	CBLN2_HUMAN	1	1	0.94301	0.99049	LLL	5	1	1	3	1	0.6	0.0401786	224
P22681	CBL_HUMAN	1	0	0.95885	0.97086	GSG	6	1	1	4	4	0.190476	0.0573951	906
Q5U5Z8	CBPC2_HUMAN	1	0	0.97159	0.98042	KKK	5	1	1	3	1	0.6	0.00997783	902
O75976	CBPD_HUMAN	1	1	0.96605	0.96303	LLL	6	1	1	2	1	0.333333	0.0101449	1380
Q92793	CBP_HUMAN	1	1	0.94427	0.93387	QQQ	30	1	2	21	33	0.0929204	0.196151	2442
Q14781	CBX2_HUMAN	1	1	0.91074	0.97355	SSS	12	1	1	9	1	0.75	0.0338346	532
O00257	CBX4_HUMAN	1	1	0.94044	0.9669	HHH	10	1	1	9	1	0.9	0.0214286	560
Q9HC52	CBX8_HUMAN	1	0	0.91189	0.95174	RER	11	2	3	20	3	0.740741	0.0976864	389
Q8ND61	CC020_HUMAN	1	0	0.95799	0.98083	LLA	5	141	1	2	1	0.4	0.0165929	904
Q96M34	CC030_HUMAN	0	0	0.93226	0.96049	ERR	5	16	1	2	1	0.4	0.0279851	536
Q8N290	CC053_HUMAN	0	0	0.8639	0.97826	GGG	5	1	1	4	1	0.8	0.0321101	218
Q96EL1	CC054_HUMAN	0	0	0.9064	0.97145	EEE	8	1	1	6	1	0.75	0.0421053	285
Q8N9V7	CC077_HUMAN	0	0	0.95378	0.95941	KLL SLG	6 6	19	1	NP	2	NaN	0.0212766	1692
F5H4A9	CC080_HUMAN	1	0	0.88263	0.9668	GGG	6	1	1	3	1	0.5	0.048583	247
Q6ZU64	CC108_HUMAN	1	1	0.96648	0.96476	EEE	15	1	1	10	2	0.47619	0.0212987	1925
Q8TBZ0	CC110_HUMAN	1	1	0.91689	0.96372	LKE	6	10	1	2	1	0.333333	0.0216086	833
Q96M63	CC114_HUMAN	1	1	0.92666	0.96293	SST	6	6	1	2	1	0.333333	0.0268657	670
Q8IYX3	CC116_HUMAN	1	0	0.92269	0.97803	SSS	5	1	1	2	1	0.4	0.0213592	515
Q6ZRS4	CC129_HUMAN	1	0	0.95417	0.97425	EEE	5	108	1	NP	1	NaN	0.0143678	1044
Q8IY82	CC135_HUMAN	1	1	0.95597	0.97472	EEE	7	1	1	4	2	0.333333	0.02746	874
Q96JN2	CC136_HUMAN	1	1	0.89024	0.92744	EEE	20	1	1	13	17	0.106557	0.220104	1154
Q17RM4	CC142_HUMAN	1	1	0.89075	0.95778	ALG	6	4	1	NP	2	NaN	0.044	750
Q8IYE0	CC146_HUMAN	0	0	0.90967	0.95524	EKE	7	1	1	2	4	0.0909091	0.0638743	955
Q5T655	CC147_HUMAN	0	0	0.89293	0.95334	EKE	6	2	1	NP	3	NaN	0.0527523	872
Q8NFR7	CC148_HUMAN	1	0	0.93113	0.97247	KKK	5	1	1	NP	1	NaN	0.0219966	591
Q9UNH5	CC14A_HUMAN	1	1	0.95743	0.9797	SSS	5	1	1	2	1	0.4	0.0185185	594
Q8NCX0	CC150_HUMAN	1	1	0.90487	0.95378	LQT	7	7	2	2	5	0.0714286	0.0690282	1101
Q8N6L0	CC155_HUMAN	1	1	0.90224	0.96925	LLL	6	1	1	4	2	0.363636	0.044484	562
Q569K6	CC157_HUMAN	1	1	0.91112	0.95948	ERE QPC QQL TSP	5 5 5 5	8	3	8	4	0.4	0.0797872	752
Q96MC2	CC164_HUMAN	1	0	0.92378	0.9672	EEE	8	1	1	4	1	0.5	0.0216216	740
Q9Y4B5	CC165_HUMAN	1	1	0.92586	0.93903	EEE	9	1	1	2	11	0.031746	0.0907173	1896
Q8NDH2	CC168_HUMAN	0	0	0.94681	0.94506	EEK	9	129	3	3	13	0.04	0.0856444	2452
Q96PX6	CC85A_HUMAN	1	1	0.92173	0.94897	SPE	10	12	4	8	5	0.210526	0.133816	553
A6NKD9	CC85C_HUMAN	1	1	0.90678	0.96816	GGG	6	1	1	5	1	0.833333	0.0190931	419
A6NC98	CC88B_HUMAN	1	1	0.85204	0.90849	EEE	11	1	1	5	33	0.0238095	0.311653	1476
Q8IX12	CCAR1_HUMAN	1	1	0.9404	0.94896	QPQ RER	8 8	1	1	4	5	0.125	0.0678261	1150
Q6UXH8	CCBE1_HUMAN	1	1	0.93677	0.97283	PGP	6	6	1	2	3	0.125	0.0788177	406
Q96M91	CCD11_HUMAN	1	0	0.88955	0.96122	EKE	5	25	1	NP	1	NaN	0.0291829	514
Q49A88	CCD14_HUMAN	1	0	0.94175	0.97513	SLQ	5	7	1	NP	1	NaN	0.0157398	953
Q0P6D6	CCD15_HUMAN	1	1	0.94409	0.92956	LPK	15	23	14	32	15	0.273504	0.201893	951
Q96LX7	CCD17_HUMAN	1	0	0.90146	0.95902	LPP	6	1	1	NP	2	NaN	0.0434084	622
Q5T9S5	CCD18_HUMAN	1	1	0.89748	0.93326	LEK	10	7	2	2	16	0.019802	0.165062	1454
Q9UL16	CCD19_HUMAN	0	0	0.87979	0.96233	EKE	6	2	1	NP	2	NaN	0.0580762	551
Q2M243	CCD27_HUMAN	1	1	0.92629	0.97382	EEE	9	1	1	5	1	0.555556	0.0259146	656
Q5VVM6	CCD30_HUMAN	1	0	0.90175	0.95899	LQE	5	35	1	NP	1	NaN	0.0191571	783
Q8N5R6	CCD33_HUMAN	1	0	0.94344	0.97594	EPL	5	92	1	NP	1	NaN	0.0156576	958
Q96HJ3	CCD34_HUMAN	1	1	0.92679	0.97097	KEK	5	2	1	2	1	0.4	0.0348525	373
Q502W7	CCD38_HUMAN	1	0	0.92346	0.97698	FLL	5	11	1	NP	1	NaN	0.026643	563
Q9UFE4	CCD39_HUMAN	1	1	0.90651	0.95875	EEK	5	13	1	NP	1	NaN	0.0159405	941
Q9Y592	CCD41_HUMAN	1	1	0.88978	0.95004	LEE	7	11	2	2	5	0.0740741	0.102453	693
Q96MW1	CCD43_HUMAN	1	1	0.8913	0.97231	EEE	5	1	1	3	1	0.6	0.0401786	224
Q8IVM0	CCD50_HUMAN	1	1	0.91914	0.9752	LQE	5	5	1	NP	1	NaN	0.0490196	306
Q2TAC2	CCD57_HUMAN	1	1	0.90105	0.95223	ALQ LER LQE QAG	6 6 6 6	3	1	2	4	0.0833333	0.0764192	916
A2RUB6	CCD66_HUMAN	1	1	0.93923	0.968	QKQ	5	10	1	NP	1	NaN	0.0158228	948
Q6NSX1	CCD70_HUMAN	1	1	0.89628	0.91806	EEE	6	7	5	8	5	0.307692	0.206009	233
Q8IV32	CCD71_HUMAN	1	1	0.87903	0.94679	AKA	16	2	2	11	2	0.423077	0.0985011	467
Q6ZRK6	CCD73_HUMAN	1	0	0.9238	0.96561	EEK ETL	5 5	7	1	NP	2	NaN	0.0278035	1079
Q76M96	CCD80_HUMAN	1	1	0.9544	0.97199	KKK	6	1	1	2	1	0.333333	0.0147368	950
Q8N4S0	CCD82_HUMAN	1	1	0.92718	0.9653	DEE SDE	6 6	6	2	3	4	0.136364	0.0882353	544
Q9H6F5	CCD86_HUMAN	1	1	0.87172	0.96332	GSP	5	11	1	2	1	0.4	0.0416667	360
Q9NVE4	CCD87_HUMAN	1	0	0.93964	0.97309	LPS	5	19	1	NP	1	NaN	0.0176678	849
Q2M329	CCD96_HUMAN	1	1	0.89535	0.95898	EEE	6	1	1	3	2	0.272727	0.0468468	555
Q96F63	CCD97_HUMAN	1	1	0.92183	0.96808	EEE	9	1	1	5	1	0.555556	0.0495627	343
Q16204	CCDC6_HUMAN	1	1	0.92661	0.955	GGG	11	1	2	16	3	0.666667	0.0801688	474
Q9H0W5	CCDC8_HUMAN	1	1	0.89902	0.93172	NQR	9	24	14	25	15	0.274725	0.273234	538
Q9BXT2	CCG6_HUMAN	1	0	0.91786	0.97814	LLL	5	1	1	NP	1	NaN	0.05	260
Q8WXS5	CCG8_HUMAN	1	1	0.90634	0.93995	GGG	15	1	1	10	5	0.25641	0.155294	425
Q8TD31	CCHCR_HUMAN	1	1	0.86922	0.94318	LQE QEL	7 7	16	2	2	5	0.0689655	0.0984655	782
P14635	CCNB1_HUMAN	1	0	0.94838	0.98221	PEP	6	2	1	4	1	0.666667	0.0323326	433
Q8WWL7	CCNB3_HUMAN	1	1	0.91374	0.91748	LQE	14	29	10	10	26	0.0558659	0.261649	1395
P24385	CCND1_HUMAN	1	0	0.94134	0.97353	EEE	8	1	1	6	1	0.75	0.040678	295
P41002	CCNF_HUMAN	1	0	0.9508	0.97654	LSL	6	53	1	NP	1	NaN	0.0229008	786
O75909	CCNK_HUMAN	1	1	0.91995	0.94334	PPP	26	1	1	11	2	0.323529	0.124138	580
Q9UK58	CCNL1_HUMAN	1	1	0.93531	0.95911	SRS	14	2	2	10	3	0.3125	0.0988593	526
Q96S94	CCNL2_HUMAN	1	1	0.93511	0.96153	SRS	14	2	2	12	3	0.387097	0.0942308	520
O60563	CCNT1_HUMAN	1	1	0.95151	0.97438	SSS	7	1	1	2	1	0.285714	0.023416	726
O60583	CCNT2_HUMAN	0	0	0.94443	0.96632	SSS	16	1	1	10	1	0.625	0.0383562	730
P46092	CCR10_HUMAN	1	1	0.87675	0.9701	LAL	5	7	1	NP	1	NaN	0.0414365	362
Q86YA3	CD021_HUMAN	1	1	0.94504	0.96824	SES SSS	5 5	1	1	NP	2	NaN	0.0254237	1062
Q8N412	CD037_HUMAN	1	1	0.95262	0.97559	GPG PGP	6 6	99	2	2	2	0.166667	0.0566449	459
Q6MZM9	CD040_HUMAN	0	0	0.85711	0.90765	AAE PAA	8 8	10	4	15	4	0.517241	0.214612	219
Q5BLP8	CD048_HUMAN	1	1	0.8329	0.95341	LLL	5	1	1	3	1	0.6	0.0947368	95
Q6YHK3	CD109_HUMAN	1	1	0.95715	0.96758	TVT	5	55	1	NP	1	NaN	0.0103806	1445
Q9UQ88	CD11A_HUMAN	0	0	0.92208	0.95057	EEE	24	1	1	20	5	0.444444	0.103448	783
P21127	CD11B_HUMAN	0	0	0.91855	0.95008	EEE	24	1	1	20	6	0.4	0.120755	795
Q5M9N0	CD158_HUMAN	1	1	0.91213	0.9579	ELE	6	25	2	2	6	0.0645161	0.0763702	1113
Q99467	CD180_HUMAN	1	1	0.92903	0.96675	LNL LSH	6 6	8	2	2	3	0.117647	0.065053	661
Q9NNX6	CD209_HUMAN	0	0	0.92893	0.87766	AAV IYQ KAA LKA VGE	8 8 8 8 8	23	17	103	17	0.85124	0.388614	404
Q9Y5K6	CD2AP_HUMAN	1	1	0.92242	0.96672	PPP	5	1	1	3	1	0.6	0.0140845	639
P06729	CD2_HUMAN	1	0	0.95393	0.97925	PPP	5	1	1	3	1	0.6	0.025641	351
Q9NPF0	CD320_HUMAN	1	0	0.88792	0.96018	LLL	6	1	1	3	2	0.272727	0.0851064	282
Q13319	CD5R2_HUMAN	1	1	0.91064	0.96494	PPP	5	1	1	4	1	0.8	0.0190736	367
Q8IWY9	CDAN1_HUMAN	1	1	0.91929	0.95422	QLL	6	77	2	2	5	0.0769231	0.0562347	1227
Q69YH5	CDCA2_HUMAN	1	1	0.93308	0.96508	SSS	6	1	1	NP	1	NaN	0.0156403	1023
Q9BWT1	CDCA7_HUMAN	1	1	0.94768	0.98119	EEE	5	1	1	3	1	0.6	0.0242588	371
Q5VXM1	CDCP2_HUMAN	1	0	0.95071	0.97575	LLL	5	1	1	2	1	0.4	0.0244989	449
Q9BYE9	CDHR2_HUMAN	0	0	0.93871	0.95813	NGS	7	6	1	NP	3	NaN	0.0381679	1310
Q9HBB8	CDHR5_HUMAN	1	1	0.92374	0.94265	GTS	7	31	7	12	9	0.244898	0.140828	845
Q9NYV4	CDK12_HUMAN	1	1	0.92664	0.94395	PPP	12	1	2	11	9	0.164179	0.0885906	1490
Q14004	CDK13_HUMAN	1	1	0.93044	0.93936	SSS	16	1	5	21	20	0.156716	0.180556	1512
P11802	CDK4_HUMAN	1	0	0.95107	0.9858	GGG	5	1	1	4	1	0.8	0.0231023	303
O76039	CDKL5_HUMAN	1	0	0.94711	0.97103	RHS	5	22	1	NP	1	NaN	0.0145631	1030
P49918	CDN1C_HUMAN	1	1	0.84481	0.89604	PAP	22	2	3	37	5	0.637931	0.259494	316
P51861	CDR1_HUMAN	0	0	0.87894	0.82623	LED	17	6	10	32	10	0.432432	0.526718	262
Q15517	CDSN_HUMAN	1	1	0.83051	0.90378	SSS	29	1	1	15	6	0.211268	0.247637	529
Q9H211	CDT1_HUMAN	1	1	0.91277	0.96578	PPA	5	4	1	NP	1	NaN	0.0274725	546
Q9UKY7	CDV3_HUMAN	1	1	0.9093	0.95984	GGG	6	1	1	4	3	0.25	0.112403	258
P47902	CDX1_HUMAN	1	1	0.90097	0.95659	PAP	6	2	1	NP	1	NaN	0.0641509	265
Q99626	CDX2_HUMAN	1	1	0.91419	0.94287	AAA	12	1	2	11	2	0.647059	0.0926518	313
Q8NDZ2	CE025_HUMAN	0	0	0.94459	0.96568	PCP SSS	5 5	1	1	3	2	0.3	0.0275229	872
Q8IUR6	CE041_HUMAN	1	1	0.94518	0.97917	EEE	6	1	1	5	1	0.833333	0.0125196	639
Q9H799	CE042_HUMAN	0	0	0.96025	0.95975	SSS	7	1	2	2	3	0.117647	0.0205251	2095
E7EW31	CE065_HUMAN	0	0	0.87561	0.93339	PSP	8	43	2	3	16	0.0315789	0.215764	1015
Q8N8E3	CE112_HUMAN	1	1	0.91835	0.95989	ELE	7	11	1	NP	3	NaN	0.0534031	955
Q6ZU80	CE128_HUMAN	1	1	0.90444	0.94883	KLK LEE SEL	6 6 6	28	2	2	10	0.0377358	0.125229	1094
O94986	CE152_HUMAN	0	0	0.93913	0.95742	QLE	6	14	1	NP	3	NaN	0.0290206	1654
Q9UPV0	CE164_HUMAN	1	1	0.90383	0.93736	SSL	10	1	2	7	14	0.0786517	0.15137	1460
Q5SW79	CE170_HUMAN	1	1	0.93222	0.95668	TSS	8	1	1	NP	3	NaN	0.0284091	1584
Q8TEP8	CE192_HUMAN	0	0	0.95114	0.95783	LST SVR	6 6	76	1	NP	3	NaN	0.0257599	1941
O15078	CE290_HUMAN	1	1	0.89515	0.9089	ELE KLK	14 14	4	4	4	53	0.011236	0.305365	2479
Q5VT06	CE350_HUMAN	0	0	0.93186	0.92665	STS	10	5	4	4	47	0.0148148	0.205005	3117
P06731	CEAM5_HUMAN	1	1	0.93995	0.9316	NNS	6	4	1	NP	2	NaN	0.0470085	702
P49715	CEBPA_HUMAN	1	1	0.90421	0.96667	PPP	8	1	1	4	1	0.5	0.0446927	358
P17676	CEBPB_HUMAN	1	1	0.89668	0.95323	PPP	10	1	1	8	4	0.296296	0.124638	345
Q03701	CEBPZ_HUMAN	1	1	0.9464	0.96953	DDE	7	200	3	3	4	0.130435	0.0540797	1054
Q9BXF3	CECR2_HUMAN	0	0	0.94737	0.95722	EEE EEK PPP QEE RPP SSG	5 5 5 5 5 5	1	2	3	6	0.1	0.0552561	1484
Q9BXQ6	CECR6_HUMAN	1	1	0.88467	0.93492	AAA	10	1	3	16	7	0.333333	0.148789	578
O95319	CELF2_HUMAN	1	1	0.93652	0.97503	AAA	7	1	1	5	1	0.714286	0.0216535	508
Q5SZQ8	CELF3_HUMAN	1	1	0.93678	0.96296	QQQ	14	1	1	12	1	0.857143	0.0387097	465
Q8N6W0	CELF5_HUMAN	0	0	0.94107	0.97476	QQQ	5	1	1	2	1	0.4	0.0226804	485
Q96J87	CELF6_HUMAN	1	0	0.92365	0.97469	AAA	5	1	1	NP	1	NaN	0.027027	481
Q9NYQ6	CELR1_HUMAN	1	1	0.95692	0.94311	LLL	9	1	2	6	15	0.0689655	0.0746516	3014
Q9HCU4	CELR2_HUMAN	1	1	0.95051	0.93949	LLL	13	1	3	15	19	0.131579	0.0944235	2923
Q9NYQ7	CELR3_HUMAN	1	1	0.94205	0.92848	LLL	12	1	2	8	41	0.0343348	0.182971	3312
P19835	CEL_HUMAN	1	0	0.93258	0.90192	TGD	18	11	11	127	11	0.814103	0.239044	753
P07199	CENPB_HUMAN	1	1	0.91698	0.94513	EEE	28	1	1	20	3	0.526316	0.0918197	599
Q03188	CENPC_HUMAN	1	0	0.9387	0.96978	SKK SKN SSK	5 5 5	72	2	2	3	0.133333	0.0392365	943
Q02224	CENPE_HUMAN	1	1	0.90694	0.90499	LKE	18	150	15	15	76	0.0296443	0.369123	2701
P49454	CENPF_HUMAN	0	0	0.90023	0.89448	ELE	17	96	21	21	97	0.0307918	0.420249	3210
Q9HC77	CENPJ_HUMAN	1	1	0.94289	0.96214	EEQ FPD PDG	5 5 5	9	2	3	3	0.2	0.0306428	1338
Q7Z7K6	CENPV_HUMAN	1	0	0.93617	0.96931	PPP	8	1	1	6	1	0.75	0.0436364	275
Q86XR8	CEP57_HUMAN	1	0	0.92396	0.97189	LEK	5	5	1	NP	1	NaN	0.03	500
Q96MT8	CEP63_HUMAN	1	1	0.91251	0.96414	ELK LQE QEL	5 5 5	39	2	2	3	0.133333	0.0554765	703
Q8NHQ1	CEP70_HUMAN	1	0	0.93046	0.97398	KDL	5	26	1	NP	1	NaN	0.0251256	597
Q8IW35	CEP97_HUMAN	1	0	0.94736	0.97339	ISQ	5	100	1	NP	1	NaN	0.017341	865
P27544	CERS1_HUMAN	1	1	0.93711	0.98258	LLL	5	1	1	3	1	0.6	0.0257143	350
Q8IU89	CERS3_HUMAN	0	0	0.96915	0.98321	EEE	8	1	1	7	1	0.875	0.0261097	383
P00450	CERU_HUMAN	1	0	0.9764	0.96669	WYL	5	53	1	2	1	0.4	0.0140845	1065
Q5SRN2	CF010_HUMAN	0	0	0.91296	0.94879	GQE	7	15	6	14	7	0.358974	0.133215	563
Q6UXA7	CF015_HUMAN	1	0	0.89338	0.95458	SWG	6	11	1	3	1	0.5	0.0553846	325
Q8IYT3	CF097_HUMAN	0	0	0.90144	0.96085	KEN SEL	5 5	14	1	NP	2	NaN	0.041958	715
Q9Y6Z5	CF124_HUMAN	0	0	0.84153	0.87974	AGS	8	15	5	5	7	0.111111	0.334646	254
Q5T0Z8	CF132_HUMAN	1	1	0.88569	0.92614	PPP	21	7	7	19	21	0.132867	0.23569	1188
Q5TF21	CF174_HUMAN	1	1	0.92108	0.94595	GGG	14	1	3	16	6	0.347826	0.101373	947
Q8N319	CF223_HUMAN	0	0	0.86026	0.96551	AAA	7	1	1	6	1	0.857143	0.0371901	242
P08603	CFAH_HUMAN	1	1	0.97355	0.96987	PPP	5	1	1	2	1	0.4	0.00893582	1231
Q9UEE9	CFDP1_HUMAN	1	0	0.87881	0.9678	EEE	6	1	1	3	1	0.5	0.0401338	299
Q8WVR3	CG043_HUMAN	1	0	0.93336	0.96851	GGG	7	1	1	2	1	0.285714	0.0293103	580
Q6ZVC0	CG051_HUMAN	0	0	0.90468	0.9524	PPP	8	1	3	9	6	0.272727	0.0903686	841
Q8N9Z2	CG074_HUMAN	0	0	0.87843	0.94562	RRR	9	1	2	11	2	0.6875	0.110638	235
A6NKQ9	CGB1_HUMAN	0	0	0.93183	0.98247	LLL	5	1	1	4	1	0.8	0.0374332	187
Q6NT52	CGB2_HUMAN	0	0	0.93171	0.98196	LLL	5	1	1	4	1	0.8	0.0358974	195
P01233	CGHB_HUMAN	0	0	0.92234	0.97961	LLL	5	1	1	4	1	0.8	0.0424242	165
Q0VF96	CGNL1_HUMAN	1	1	0.91803	0.951	EEL ELE KEE LEE	6 6 6 6	148	2	2	6	0.0588235	0.0675883	1302
Q99674	CGRE1_HUMAN	1	0	0.88105	0.95278	GQA	5	17	1	3	1	0.6	0.0498339	301
A6NGR9	CH073_HUMAN	0	0	0.88282	0.95603	GLL RLL	5 5	10	1	2	2	0.2	0.0417246	719
Q6NUI6	CHADL_HUMAN	0	0	0.87775	0.93601	GAL	6	1	2	3	6	0.0967742	0.114173	762
O14646	CHD1_HUMAN	1	1	0.94701	0.94965	SGS	13	1	3	9	14	0.0978261	0.115205	1710
O14647	CHD2_HUMAN	0	0	0.94841	0.95351	SES	9	1	2	4	12	0.0555556	0.0962801	1828
Q12873	CHD3_HUMAN	0	0	0.95818	0.95642	AAA	10	1	4	13	8	0.254902	0.058	2000
Q14839	CHD4_HUMAN	1	1	0.9585	0.95465	EEE	16	1	3	18	9	0.285714	0.0700837	1912
Q8TDI0	CHD5_HUMAN	0	0	0.95901	0.95453	KKK	11	1	3	10	13	0.125	0.087001	1954
Q8TD26	CHD6_HUMAN	0	0	0.96071	0.95068	EEE ESL KEP SLE	8 8 8 8	1	2	6	11	0.0882353	0.0644567	2715
Q9P2D1	CHD7_HUMAN	1	1	0.96048	0.94478	EDE KKK RRR	8 8 8	1	3	14	18	0.135922	0.0797464	2997
Q9HCK8	CHD8_HUMAN	1	1	0.95961	0.94711	SSS	17	1	3	21	17	0.192661	0.094537	2581
Q3L8U1	CHD9_HUMAN	1	1	0.9606	0.9476	SSS	31	1	2	28	12	0.304348	0.0693821	2897
Q8IWX8	CHERP_HUMAN	1	1	0.94172	0.94331	SRS	22	2	2	21	6	0.3	0.14083	916
Q5VXU3	CHIC1_HUMAN	1	1	0.91803	0.92123	EEE	24	1	2	25	2	0.862069	0.165179	224
P35790	CHKA_HUMAN	1	1	0.9502	0.97724	PPP	5	1	1	3	1	0.6	0.0196937	457
O00533	CHL1_HUMAN	1	0	0.96566	0.97573	LLL	6	1	1	NP	1	NaN	0.013245	1208
Q9Y3E7	CHMP3_HUMAN	1	0	0.89584	0.97834	EEE	6	1	1	3	1	0.5	0.0540541	222
Q9H2X0	CHRD_HUMAN	1	1	0.92462	0.96699	AAG LLL	5 5	1	1	2	2	0.2	0.0272251	955
Q8IZ52	CHSS2_HUMAN	1	0	0.91921	0.96768	AAA	5	1	1	NP	1	NaN	0.0167742	775
Q9Y4C5	CHST2_HUMAN	1	1	0.93075	0.97073	AAA GAA	5 5	37	1	2	2	0.2	0.0490566	530
Q7LGC8	CHST3_HUMAN	1	0	0.95037	0.98529	EEE	5	1	1	2	1	0.4	0.0229645	479
Q9NS84	CHST7_HUMAN	1	1	0.90641	0.96735	RRR	5	1	1	3	1	0.6	0.0185185	486
Q9Y3Y2	CHTOP_HUMAN	0	0	0.85005	0.91198	GRG	14	2	2	9	4	0.257143	0.245968	248
Q9P0K9	CI004_HUMAN	0	0	0.94167	0.9771	LLL	5	1	1	3	1	0.6	0.0261628	344
Q9H330	CI005_HUMAN	0	0	0.94198	0.9693	LLL	7	1	1	2	1	0.285714	0.0186608	911
Q8IXQ3	CI040_HUMAN	1	0	0.9133	0.97722	PPP	5	1	1	3	1	0.6	0.0463918	194
Q8N4J0	CI041_HUMAN	1	0	0.9787	0.98266	AAA	5	1	1	3	1	0.6	0.0220049	409
Q8TAL5	CI043_HUMAN	0	0	0.95469	0.9839	QQQ	9	1	1	6	1	0.666667	0.032538	461
Q6ZUB1	CI079_HUMAN	0	0	0.93323	0.95689	PPP	8	481	2	2	4	0.0869565	0.0401384	1445
Q5VXU9	CI084_HUMAN	0	0	0.95062	0.96519	PSL	5	9	1	NP	1	NaN	0.0103878	1444
Q6TFL3	CI093_HUMAN	0	0	0.92627	0.95518	ELQ	9	75	2	2	7	0.0465116	0.086727	1326
A6H8Z2	CI128_HUMAN	1	0	0.94935	0.9844	SES	5	2	1	NP	1	NaN	0.0348259	402
Q86UD0	CI140_HUMAN	1	0	0.882	0.96901	APA	5	18	1	NP	1	NaN	0.0380711	394
Q8IV03	CI150_HUMAN	0	0	0.8821	0.95504	GGG	10	1	2	15	2	0.833333	0.103896	231
Q9NXH8	CI167_HUMAN	1	0	0.8998	0.9663	AAA	5	1	1	2	1	0.4	0.0260047	423
C9J069	CI172_HUMAN	1	1	0.90341	0.94988	PAP PGP PRA PRR	6 6 6 6	16	2	2	8	0.0454545	0.117828	976
Q8N7X2	CI173_HUMAN	0	0	0.92011	0.97146	PAF	5	3	1	NP	1	NaN	0.0385604	389
Q9P1Z9	CI174_HUMAN	0	0	0.94843	0.9546	EEE	14	1	1	4	7	0.0888889	0.0668287	1646
O76071	CIAO1_HUMAN	1	1	0.95804	0.97052	LAS	5	44	1	NP	1	NaN	0.0442478	339
Q96RK0	CIC_HUMAN	1	1	0.8859	0.91487	PAP	15	2	3	7	32	0.0309735	0.274876	1608
Q9P2M7	CING_HUMAN	1	1	0.88586	0.93773	LEE	9	17	3	3	11	0.0461538	0.13868	1197
Q86X95	CIR1_HUMAN	1	1	0.90671	0.95987	SSS	14	1	2	15	3	0.576923	0.104444	450
Q99967	CITE2_HUMAN	1	1	0.92062	0.96252	GGS	6	6	1	2	1	0.333333	0.0666667	270
Q96RK1	CITE4_HUMAN	1	1	0.82565	0.9644	PPP	5	1	1	2	1	0.4	0.0597826	184
Q9ULV3	CIZ1_HUMAN	0	0	0.9146	0.93296	QQQ	14	1	2	11	11	0.117021	0.173719	898
Q8N655	CJ012_HUMAN	0	0	0.93287	0.96324	SSL SSS	5 5	5	1	NP	2	NaN	0.0240577	1247
Q86Y37	CJ046_HUMAN	1	1	0.9577	0.98451	PPP	5	1	1	3	1	0.6	0.0243902	369
Q86WR7	CJ047_HUMAN	1	0	0.8826	0.96706	PGP	5	2	1	NP	1	NaN	0.0321839	435
Q9H943	CJ068_HUMAN	0	0	0.92442	0.9543	ETD HQD QDS SKS	5 5 5 5	28	2	4	4	0.2	0.0780255	628
Q711Q0	CJ071_HUMAN	0	0	0.93652	0.95973	KAP PPP SSS	5 5 5	1	1	NP	3	NaN	0.0299652	1435
Q8IYW2	CJ092_HUMAN	0	0	0.93091	0.96742	AAA	6	1	1	2	2	0.181818	0.033105	876
Q5SR76	CJ093_HUMAN	0	0	0.95437	0.96281	KEK	6	8	1	2	5	0.0769231	0.0503268	1530
Q5VYJ5	CJ112_HUMAN	0	0	0.97415	0.96721	DHT	5	64	1	NP	1	NaN	0.0101833	1473
Q7Z3E2	CJ118_HUMAN	1	1	0.90611	0.9608	LKE	6	4	1	NP	2	NaN	0.0367483	898
Q9NQ32	CK016_HUMAN	1	1	0.95033	0.98175	SSS	5	1	1	4	1	0.8	0.0149893	467
Q96F05	CK024_HUMAN	1	1	0.87129	0.94533	AAS	8	14	5	8	5	0.258065	0.140312	449
Q6ZVL6	CK041_HUMAN	0	0	0.9346	0.95055	SPS	7	137	2	2	6	0.0606061	0.0502975	1849
Q6ZUT1	CK057_HUMAN	0	0	0.89716	0.961	KKS SSS	5 5	1	1	2	2	0.2	0.0890411	292
Q6P1R3	CK061_HUMAN	1	1	0.95501	0.9753	AAA	7	1	1	5	1	0.714286	0.019678	559
Q6NUN7	CK063_HUMAN	0	0	0.93095	0.97527	SSS	5	1	1	NP	1	NaN	0.0167095	778
Q3C1V1	CK091_HUMAN	1	1	0.88333	0.97078	PPP	6	1	1	4	1	0.666667	0.0518135	193
C9JLR9	CK095_HUMAN	1	1	0.89256	0.92953	EEE	22	1	2	26	2	0.8125	0.0648968	678
Q7Z7L8	CK096_HUMAN	1	0	0.90454	0.96588	GAG	5	3	1	NP	1	NaN	0.0344828	435
Q96SN8	CK5P2_HUMAN	1	1	0.92669	0.94241	LEE	10	14	2	3	14	0.0375	0.11252	1893
Q07065	CKAP4_HUMAN	1	0	0.90629	0.96035	AAA	8	1	3	13	3	0.722222	0.0465116	602
Q14008	CKAP5_HUMAN	1	1	0.94545	0.95224	KAK	6	9	2	2	6	0.0645161	0.0433071	2032
Q8TC90	CL012_HUMAN	1	1	0.93452	0.95506	EEE	18	1	2	14	2	0.608696	0.100985	406
Q5U5X8	CL034_HUMAN	1	1	0.90404	0.96501	GLP PPP	5 5	1	1	3	2	0.3	0.0530973	452
Q9HCM1	CL035_HUMAN	1	1	0.93959	0.95842	KEK	5	116	1	NP	1	NaN	0.00858615	1747
Q96C57	CL043_HUMAN	1	1	0.89663	0.9696	KKK	5	1	1	2	1	0.4	0.0419847	262
Q8N8E1	CL047_HUMAN	0	0	0.75162	0.95157	AAA	5	1	1	3	1	0.6	0.0647482	139
Q52MB2	CL068_HUMAN	1	0	0.90249	0.97859	EEE	5	1	1	4	1	0.8	0.0360825	194
Q6ZS10	CL17A_HUMAN	0	0	0.9594	0.94905	EEE	9	1	1	6	1	0.666667	0.0396825	378
Q7Z460	CLAP1_HUMAN	1	1	0.94274	0.95846	SSS	9	1	2	7	5	0.21875	0.0520156	1538
O75122	CLAP2_HUMAN	1	1	0.9404	0.96198	ETL	6	1	1	2	4	0.0952381	0.0455951	1294
Q8N2M8	CLASR_HUMAN	1	1	0.89161	0.90899	SRS	29	2	3	26	7	0.292135	0.20178	674
Q9Y240	CLC11_HUMAN	1	1	0.91285	0.97459	EEE	5	1	1	3	1	0.6	0.0278638	323
Q8N1N0	CLC4F_HUMAN	1	0	0.94831	0.95912	EIQ	8	31	2	2	2	0.153846	0.0526316	589
Q9H2X3	CLC4M_HUMAN	0	0	0.93898	0.88701	IYQ	8	23	20	109	20	0.844961	0.373434	399
Q14CN2	CLCA4_HUMAN	1	0	0.96044	0.97922	PTP	5	2	1	4	1	0.8	0.0119695	919
P35523	CLCN1_HUMAN	1	1	0.95637	0.97251	DED LLG	5 5	2	1	2	2	0.2	0.0283401	988
P51788	CLCN2_HUMAN	1	1	0.94794	0.97744	AAA	5	1	1	2	1	0.4	0.0122494	898
P51793	CLCN4_HUMAN	1	1	0.96295	0.98104	AAA	5	1	1	2	1	0.4	0.0144737	760
P51795	CLCN5_HUMAN	1	1	0.96039	0.98063	AAA	5	1	1	2	1	0.4	0.0147453	746
P51798	CLCN7_HUMAN	1	0	0.95079	0.97684	GAA	5	14	1	NP	1	NaN	0.0186335	805
C9JDP6	CLD25_HUMAN	0	0	0.92881	0.9771	GLL	5	3	1	NP	1	NaN	0.0655022	229
O14967	CLGN_HUMAN	1	0	0.94745	0.97742	EEK	5	3	1	NP	1	NaN	0.0245902	610
Q00610	CLH1_HUMAN	0	0	0.96465	0.9664	EEL ELI	6 6	13	2	2	2	0.166667	0.0191045	1675
Q96NY7	CLIC6_HUMAN	1	1	0.88334	0.91157	AEG	13	10	11	40	14	0.363636	0.242898	704
P30622	CLIP1_HUMAN	1	1	0.91038	0.94196	ELE	8	18	3	3	12	0.0428571	0.121001	1438
Q9UDT6	CLIP2_HUMAN	1	1	0.91521	0.95326	EKL LRE	6 6	49	1	2	4	0.0909091	0.0602294	1046
Q96DZ5	CLIP3_HUMAN	1	1	0.95448	0.97556	EEE	6	1	1	5	1	0.833333	0.0146252	547
Q8N3C7	CLIP4_HUMAN	1	1	0.95486	0.97335	GSV	5	48	1	NP	1	NaN	0.0212766	705
P49760	CLK2_HUMAN	1	1	0.94608	0.97202	RRR	8	1	1	5	1	0.625	0.0280561	499
P49761	CLK3_HUMAN	1	1	0.94869	0.97142	RRS SRS	5 5	2	1	NP	2	NaN	0.0438871	638
Q08708	CLM6_HUMAN	1	0	0.93738	0.98357	LLL	5	1	1	2	1	0.4	0.0491071	224
Q9UGN4	CLM8_HUMAN	1	1	0.94551	0.97265	LLL	7	1	1	4	1	0.571429	0.0434783	299
Q96JQ2	CLMN_HUMAN	1	1	0.93709	0.96808	SSS	9	1	1	3	1	0.333333	0.0209581	1002
Q9H6B4	CLMP_HUMAN	1	0	0.93767	0.97867	LLL SSS	5 5	1	2	6	2	0.6	0.0482574	373
Q13286	CLN3_HUMAN	1	0	0.92387	0.97504	LLA	5	12	1	NP	1	NaN	0.0342466	438
O15516	CLOCK_HUMAN	1	1	0.94335	0.97254	QQQ	10	1	1	6	1	0.6	0.0212766	846
Q9HAW4	CLSPN_HUMAN	1	1	0.92096	0.94701	EEE	24	1	1	15	9	0.220588	0.0926064	1339
P10645	CMGA_HUMAN	1	1	0.88378	0.94941	EEE	21	1	1	14	1	0.666667	0.0765864	457
Q8IY22	CMIP_HUMAN	1	1	0.95534	0.97424	LLS	7	46	1	NP	1	NaN	0.0271669	773
Q9Y6Y1	CMTA1_HUMAN	1	1	0.95924	0.96359	SSL	6	5	2	2	5	0.0769231	0.0394501	1673
O94983	CMTA2_HUMAN	1	1	0.94133	0.95967	SSS	8	1	1	6	7	0.157895	0.0615641	1202
Q8N3K9	CMYA5_HUMAN	1	1	0.91979	0.90252	SEE	18	88	20	20	113	0.0274725	0.372327	4069
Q86U38	CN021_HUMAN	1	1	0.91655	0.96797	EEE	7	1	1	5	1	0.714286	0.0172956	636
Q86TY3	CN037_HUMAN	1	1	0.92355	0.96914	EDE	8	3	3	5	3	0.277778	0.0348837	774
Q6PJG2	CN043_HUMAN	0	0	0.93312	0.96235	QQQ	11	1	2	9	3	0.375	0.04689	1045
Q15021	CND1_HUMAN	1	1	0.95004	0.9649	QLL	7	4	1	NP	3	NaN	0.0378301	1401
Q9BPX3	CND3_HUMAN	0	0	0.93886	0.96861	LIL	5	26	1	NP	1	NaN	0.0147783	1015
Q86XI2	CNDG2_HUMAN	1	1	0.95832	0.9741	LLE	6	57	1	NP	1	NaN	0.015748	1143
P29973	CNGA1_HUMAN	1	1	0.95017	0.97355	KKK	10	1	1	7	3	0.35	0.0521739	690
Q14028	CNGB1_HUMAN	0	0	0.94445	0.95524	EEE	21	1	1	13	8	0.209677	0.103917	1251
Q9NQW8	CNGB3_HUMAN	1	0	0.96109	0.97503	ENE KEN	5 5	7	2	6	2	0.6	0.0271941	809
Q8WXI2	CNKR2_HUMAN	1	1	0.96087	0.97289	EEE	8	1	1	7	1	0.875	0.00967118	1034
Q9NRU3	CNNM1_HUMAN	1	1	0.94256	0.96345	AAA	10	1	2	8	2	0.5	0.0336488	951
Q9H8M5	CNNM2_HUMAN	1	1	0.95591	0.97667	LLL	5	1	1	NP	1	NaN	0.0148571	875
Q8NE01	CNNM3_HUMAN	1	1	0.91092	0.96069	AAG ALA	6 6	2	1	NP	3	NaN	0.0693069	707
A5YKK6	CNOT1_HUMAN	1	1	0.96534	0.9549	AQA	6	2	2	4	7	0.111111	0.0366162	2376
O75175	CNOT3_HUMAN	1	1	0.9416	0.96344	GGG PPS	7 7	1	2	6	4	0.24	0.0823373	753
Q9BT09	CNPY3_HUMAN	1	1	0.92774	0.97528	LLL	9	1	1	7	1	0.777778	0.0467626	278
Q8N129	CNPY4_HUMAN	1	1	0.91314	0.97577	EEE	9	1	1	7	1	0.777778	0.0524194	248
Q96NU0	CNT3B_HUMAN	0	0	0.96066	0.96926	GAG	5	42	1	NP	1	NaN	0.011646	1288
P26992	CNTFR_HUMAN	1	1	0.95088	0.98279	AAA	6	1	1	4	1	0.666667	0.0268817	372
Q9NXG0	CNTLN_HUMAN	1	1	0.91565	0.95001	EEL RKE	6 6	7	3	3	7	0.0810811	0.0697509	1405
O94779	CNTN5_HUMAN	1	0	0.95467	0.97029	SSS	5	1	1	3	1	0.6	0.00818182	1100
P78357	CNTP1_HUMAN	1	1	0.96561	0.96987	PGY	7	4	2	4	2	0.333333	0.025289	1384
Q9UHC6	CNTP2_HUMAN	1	1	0.97497	0.97417	SSS	8	1	1	3	1	0.375	0.0135237	1331
Q9BZ76	CNTP3_HUMAN	0	0	0.96098	0.96964	GAG	5	42	1	NP	1	NaN	0.011646	1288
Q8WYK1	CNTP5_HUMAN	0	0	0.96905	0.97341	SSS	6	1	1	NP	2	NaN	0.0237366	1306
Q8N137	CNTRB_HUMAN	1	1	0.89708	0.95251	PSS QLE	6 6	8	1	NP	3	NaN	0.0564784	903
Q7Z7A1	CNTRL_HUMAN	1	1	0.91116	0.91747	ELE LQE	12 12	14	4	5	48	0.0157729	0.298925	2325
Q9NZP6	CO002_HUMAN	0	0	0.91657	0.94912	SLP	8	9	1	2	8	0.0454545	0.0968858	1156
Q96M60	CO033_HUMAN	1	0	0.95007	0.98318	SSS	5	1	1	4	1	0.8	0.0137795	508
Q6ZRI6	CO039_HUMAN	1	1	0.90561	0.94661	PAP	15	2	2	6	7	0.117647	0.108883	1047
P02452	CO1A1_HUMAN	1	1	0.81427	0.79447	PGP	51	3	20	59	63	0.0830986	0.631831	1464
P08123	CO1A2_HUMAN	1	1	0.81852	0.81213	GPP PPG	33 33	3	12	40	48	0.0706714	0.579063	1366
P02458	CO2A1_HUMAN	1	1	0.81671	0.80157	PGP	48	3	18	42	68	0.0587413	0.651648	1487
P02461	CO3A1_HUMAN	1	1	0.81369	0.80386	PGP	48	12	22	43	65	0.0630499	0.63779	1466
P02462	CO4A1_HUMAN	1	1	0.81343	0.77036	GPP PPG	44 44	3	17	43	67	0.0484234	0.706411	1669
P08572	CO4A2_HUMAN	1	1	0.83829	0.81963	PGL	35	3	16	27	66	0.0377095	0.60222	1712
Q01955	CO4A3_HUMAN	1	1	0.82672	0.80136	PGP	47	3	22	58	68	0.0747423	0.638323	1670
P53420	CO4A4_HUMAN	1	1	0.81959	0.80773	GPP PPG	59 59	3	13	44	60	0.0616246	0.601775	1690
P29400	CO4A5_HUMAN	0	0	0.78795	0.74147	PGP	71	3	16	81	57	0.0880435	0.705045	1685
Q14031	CO4A6_HUMAN	0	0	0.83232	0.81361	GLP	47	3	15	36	63	0.0520231	0.586635	1691
P0C0L4	CO4A_HUMAN	0	0	0.95421	0.96133	AAA LSL	5 5	1	1	NP	2	NaN	0.016055	1744
P0C0L5	CO4B_HUMAN	1	1	0.95416	0.96101	AAA LSL	5 5	1	1	NP	2	NaN	0.016055	1744
P20908	CO5A1_HUMAN	1	1	0.85186	0.838	PGP	59	3	7	34	64	0.0497804	0.521219	1838
P05997	CO5A2_HUMAN	1	1	0.83328	0.83541	PGP	41	21	9	24	67	0.0393443	0.576384	1499
P25940	CO5A3_HUMAN	0	0	0.84395	0.84618	GPP PPG	47 47	3	15	23	71	0.0358814	0.543266	1745
P01031	CO5_HUMAN	1	0	0.96231	0.96774	LVK	5	56	1	NP	1	NaN	0.00894988	1676
P12109	CO6A1_HUMAN	1	1	0.93219	0.94642	DPG GDP GEA GPP KGE PGE PPG	7 7 7 7 7 7 7	21	6	8	13	0.0963855	0.14786	1028
P12110	CO6A2_HUMAN	1	1	0.93709	0.94107	PGP	12	18	5	8	16	0.0701754	0.194308	1019
P12111	CO6A3_HUMAN	0	0	0.94188	0.92486	GSR	10	204	9	15	47	0.0528169	0.191376	3177
A8TX70	CO6A5_HUMAN	1	1	0.96061	0.94526	KAL	7	55	3	3	15	0.0375	0.0764818	2615
A6NMZ7	CO6A6_HUMAN	1	1	0.95338	0.94996	PGP	8	30	2	4	9	0.0816327	0.0552364	2263
Q02388	CO7A1_HUMAN	1	1	0.85879	0.82473	GPP	45	3	13	32	101	0.0264463	0.560122	2944
P10643	CO7_HUMAN	0	0	0.9626	0.98024	SSS	5	1	1	3	1	0.6	0.0106762	843
P27658	CO8A1_HUMAN	1	1	0.80095	0.84322	PGP	23	15	15	20	25	0.0816327	0.483871	744
P25067	CO8A2_HUMAN	1	1	0.80393	0.84564	GPP	25	3	4	13	17	0.0684211	0.433855	703
P20849	CO9A1_HUMAN	1	1	0.85974	0.86882	PPG	27	3	6	29	22	0.128319	0.380022	921
Q14055	CO9A2_HUMAN	1	1	0.78782	0.83867	PGP	26	3	4	18	24	0.0882353	0.484761	689
Q14050	CO9A3_HUMAN	0	0	0.76484	0.82215	PPG	27	3	10	37	24	0.162996	0.53655	684
Q03692	COAA1_HUMAN	1	1	0.82202	0.85299	PGP	22	3	6	19	26	0.0883721	0.476471	680
P12107	COBA1_HUMAN	1	1	0.86462	0.84473	PGP	49	3	15	34	61	0.0537125	0.497231	1806
P13942	COBA2_HUMAN	1	1	0.83712	0.84443	GPP PPG	41 41	3	12	24	69	0.0377358	0.549539	1736
Q53SF7	COBL1_HUMAN	1	1	0.9377	0.96402	APK	5	57	1	NP	1	NaN	0.0124585	1204
O75128	COBL_HUMAN	1	1	0.93515	0.95686	PPP	15	1	1	9	4	0.3	0.0491673	1261
Q99715	COCA1_HUMAN	1	1	0.945	0.92815	GPP PPG	19 19	3	5	19	31	0.0917874	0.158994	3063
Q5TAT6	CODA1_HUMAN	1	1	0.82574	0.85884	PGP PPG	22 22	3	8	17	16	0.0960452	0.421199	717
Q9HAK2	COE2_HUMAN	1	1	0.9574	0.97908	SSS	6	1	1	NP	1	NaN	0.0278261	575
Q05707	COEA1_HUMAN	1	1	0.94967	0.94732	GPP PGP	11 11	6	6	9	13	0.104651	0.0946548	1796
P39059	COFA1_HUMAN	1	1	0.9076	0.91087	GPP	32	3	8	38	15	0.204301	0.223343	1388
Q96JB2	COG3_HUMAN	1	1	0.94615	0.97257	LLK LLL	5 5	1	1	2	2	0.2	0.031401	828
Q07092	COGA1_HUMAN	1	1	0.85004	0.83529	PGP	45	6	13	34	52	0.058319	0.51808	1604
Q9UMD9	COHA1_HUMAN	1	1	0.88617	0.87527	GPP PPG	48 48	3	8	62	26	0.19375	0.329325	1497
P39060	COIA1_HUMAN	1	1	0.88478	0.88877	PGP	47	3	10	67	33	0.193642	0.303307	1754
P38432	COIL_HUMAN	1	1	0.92968	0.97392	GRG	6	1	1	2	2	0.181818	0.046875	576
Q14993	COJA1_HUMAN	1	1	0.87463	0.86752	GPP	27	3	11	23	34	0.0682493	0.448336	1142
Q9P218	COKA1_HUMAN	1	1	0.91732	0.95064	LPG	7	21	3	5	6	0.151515	0.05919	1284
Q5KU26	COL12_HUMAN	1	1	0.95013	0.96025	PGP	12	3	3	7	3	0.233333	0.0700809	742
Q96P44	COLA1_HUMAN	0	0	0.91103	0.91824	KGE	11	39	7	8	18	0.0601504	0.254963	957
Q9Y215	COLQ_HUMAN	1	1	0.90312	0.93851	PGP	9	6	6	6	7	0.139535	0.178022	455
Q8NFW1	COMA1_HUMAN	0	0	0.85152	0.83492	PPG	41	6	17	32	59	0.0518639	0.538745	1626
P49747	COMP_HUMAN	1	1	0.94572	0.95679	DAC DNC GDA	7 7 7	36	5	10	6	0.263158	0.108322	757
P21964	COMT_HUMAN	1	1	0.94641	0.98064	LLL VLL	5 5	1	1	2	2	0.2	0.0885609	271
Q86Y22	CONA1_HUMAN	1	1	0.79251	0.85481	PGP	20	3	4	17	17	0.112583	0.437037	540
Q17RW2	COOA1_HUMAN	1	1	0.89464	0.88929	PGP	25	15	18	21	52	0.0502392	0.389732	1714
Q9BXS0	COPA1_HUMAN	1	1	0.83289	0.85464	PGP	16	3	10	27	21	0.137755	0.474006	654
Q8IZC6	CORA1_HUMAN	1	1	0.87109	0.87322	PGP	35	3	17	23	54	0.0479167	0.40914	1860
Q9Y5Q5	CORIN_HUMAN	1	1	0.97101	0.97751	CDG SDE	6 6	37	3	6	3	0.352941	0.0489443	1042
P57737	CORO7_HUMAN	1	0	0.93061	0.96405	DTA PDT	5 5	49	2	2	2	0.2	0.0237838	925
Q2UY09	COSA1_HUMAN	1	1	0.90297	0.90901	PGP	20	23	6	13	19	0.0751445	0.270222	1125
P00395	COX1_HUMAN	1	0	0.93456	0.98451	LLL	5	1	1	3	1	0.6	0.0175439	513
O95177	CP003_HUMAN	0	0	0.85729	0.92952	CPV	7	4	2	5	2	0.416667	0.208	125
Q9Y2B5	CP007_HUMAN	1	0	0.92219	0.97037	AAA	7	1	1	2	1	0.285714	0.0269414	631
P0CG20	CP011_HUMAN	0	0	0.88364	0.96219	LGP	5	15	1	NP	1	NaN	0.0262697	571
Q7Z3J2	CP062_HUMAN	1	1	0.96311	0.97624	SSS	5	1	1	4	1	0.8	0.00726895	963
Q8IYS4	CP071_HUMAN	0	0	0.91053	0.97681	EEE	6	1	1	4	1	0.666667	0.0192308	520
Q6PL45	CP079_HUMAN	0	0	0.94427	0.98435	LLL	6	1	1	5	1	0.833333	0.0307692	260
Q1ED39	CP088_HUMAN	1	1	0.91796	0.95798	KKK	19	1	1	12	1	0.631579	0.0720524	458
Q6UX73	CP089_HUMAN	1	1	0.94753	0.98404	LLL	5	1	1	4	1	0.8	0.0174129	402
A6NNT2	CP096_HUMAN	1	1	0.93929	0.95472	KDR	8	10	2	12	5	0.375	0.0648554	1141
Q66GS9	CP135_HUMAN	1	1	0.90638	0.95044	EKE	9	26	2	2	7	0.0487805	0.0947368	1140
Q16678	CP1B1_HUMAN	1	0	0.9533	0.98729	LLL	5	1	1	3	1	0.6	0.0165746	543
Q9BV73	CP250_HUMAN	1	1	0.85361	0.88028	ELE	15	123	8	8	96	0.0116788	0.517199	2442
Q6V0L0	CP26C_HUMAN	0	0	0.91841	0.97491	LLG	5	18	1	2	1	0.4	0.0287356	522
P11712	CP2C9_HUMAN	0	0	0.96046	0.98705	LLL	5	1	1	3	1	0.6	0.0183673	490
P33261	CP2CJ_HUMAN	0	0	0.96108	0.98504	LLL	5	1	1	3	1	0.6	0.0183673	490
P24903	CP2F1_HUMAN	0	0	0.94667	0.98235	LLL	6	1	1	3	1	0.5	0.0244399	491
Q96SQ9	CP2S1_HUMAN	1	1	0.92382	0.97328	LLL	7	1	1	3	2	0.25	0.0535714	504
Q8TAV3	CP2W1_HUMAN	0	0	0.91161	0.97701	ALL	5	12	1	NP	1	NaN	0.0306122	490
Q02928	CP4AB_HUMAN	0	0	0.9608	0.98346	LLL	6	1	1	3	1	0.5	0.0231214	519
Q5TCH4	CP4AM_HUMAN	0	0	0.96213	0.98431	LLL	6	1	1	3	1	0.5	0.0231214	519
P78329	CP4F2_HUMAN	0	0	0.96244	0.98347	LLL	5	1	1	2	1	0.4	0.0211538	520
Q08477	CP4F3_HUMAN	1	1	0.96254	0.98476	LLL	5	1	1	2	1	0.4	0.0211538	520
Q9HBI6	CP4FB_HUMAN	0	0	0.96635	0.98532	LLL	5	1	1	2	1	0.4	0.0209924	524
Q7Z5Q1	CPEB2_HUMAN	1	0	0.96226	0.98125	PPP	7	1	1	4	1	0.571429	0.0220713	589
Q8NE35	CPEB3_HUMAN	1	1	0.95014	0.96337	AAA	10	1	1	7	3	0.35	0.0601719	698
Q6PUV4	CPLX2_HUMAN	1	1	0.85086	0.95324	EEE	8	1	1	4	1	0.5	0.119403	134
Q8IZJ3	CPMD8_HUMAN	0	0	0.95695	0.96212	AAP LLL	5 5	1	1	3	2	0.3	0.0127321	1885
P04632	CPNS1_HUMAN	1	1	0.92953	0.9287	GGG	28	1	1	25	1	0.892857	0.126866	268
Q16630	CPSF6_HUMAN	1	1	0.90196	0.91793	PPP	21	1	1	7	6	0.101449	0.228675	551
Q8N684	CPSF7_HUMAN	1	1	0.92785	0.96545	PPP	16	1	1	7	1	0.4375	0.0721868	471
Q8WU58	CQ063_HUMAN	1	1	0.92346	0.96618	HPQ	5	12	1	3	1	0.6	0.0266904	562
Q0P670	CQ074_HUMAN	1	1	0.94194	0.97033	RRR	7	1	1	3	1	0.428571	0.0299401	501
Q53F19	CQ085_HUMAN	1	1	0.92428	0.96807	EEE	15	1	1	13	1	0.866667	0.0306452	620
A6NHQ4	CQ096_HUMAN	1	1	0.85462	0.95757	PAP	6	59	2	2	2	0.181818	0.0870712	379
Q6ZQX7	CQ097_HUMAN	1	1	0.89354	0.81057	ALK LKG	20 20	10	10	139	10	0.822485	0.421634	453
A8MU93	CQ100_HUMAN	1	1	0.87478	0.96037	ETS	5	7	1	3	1	0.6	0.0914634	164
P17927	CR1_HUMAN	0	0	0.96537	0.88017	CTS	9	450	23	40	44	0.149254	0.305051	2039
P20023	CR2_HUMAN	1	1	0.9693	0.96428	PPP	7	1	1	2	2	0.166667	0.0309777	1033
Q9NQ79	CRAC1_HUMAN	1	0	0.95143	0.97515	AAA	8	1	1	5	1	0.625	0.02118	661
Q68DQ2	CRBG3_HUMAN	1	1	0.96583	0.97345	LEE	7	1	1	4	2	0.333333	0.0273973	1022
P23508	CRCM_HUMAN	0	0	0.91545	0.96654	SSS	5	1	1	2	1	0.4	0.013269	829
O75177	CREST_HUMAN	1	1	0.86065	0.94036	QGQ QQQ	6 6	5	2	2	5	0.0740741	0.189394	396
Q9NZV1	CRIM1_HUMAN	1	1	0.95126	0.96726	CCP	7	65	1	NP	1	NaN	0.0202703	1036
Q96RY5	CRML_HUMAN	1	1	0.9228	0.95871	SSG	6	4	1	NP	3	NaN	0.035461	1269
Q9UBG3	CRNN_HUMAN	0	0	0.89005	0.94848	QTQ	7	60	1	2	2	0.153846	0.0626263	495
A5YM72	CRNS1_HUMAN	1	0	0.90467	0.95738	GLG LVE RLL	5 5 5	2	1	NP	3	NaN	0.0532044	827
Q5TZA2	CROCC_HUMAN	1	1	0.82857	0.8711	ELR	14	21	7	8	93	0.0131363	0.540407	2017
Q8N1N5	CRPAK_HUMAN	0	0	0.86327	0.72393	ACS GVP PAC VPA	14 14 14 14	31	33	88	34	0.275862	0.82287	446
Q6UUV9	CRTC1_HUMAN	1	1	0.9114	0.96229	PPP	12	1	2	11	2	0.647059	0.0457413	634
Q53ET0	CRTC2_HUMAN	1	1	0.90055	0.9587	SSS	9	1	1	7	4	0.291667	0.0822511	693
Q6UUV7	CRTC3_HUMAN	1	1	0.90897	0.97033	SAL	5	5	1	NP	1	NaN	0.0242326	619
P82279	CRUM1_HUMAN	1	1	0.96103	0.95565	DEC NPC SNP	6 6 6	38	5	7	6	0.212121	0.0576102	1406
Q5IJ48	CRUM2_HUMAN	1	1	0.90961	0.9366	LLL	9	38	6	10	13	0.136986	0.133074	1285
O43186	CRX_HUMAN	1	0	0.91508	0.97349	GPS	5	4	1	NP	1	NaN	0.0501672	299
Q8IVT2	CS021_HUMAN	1	0	0.9315	0.97181	ERE	5	2	1	NP	1	NaN	0.0206186	679
Q9BVV8	CS024_HUMAN	1	1	0.88905	0.97682	LLL	5	1	1	3	1	0.6	0.0681818	132
Q6NUT3	CS028_HUMAN	0	0	0.93204	0.97679	LLL	7	1	1	2	1	0.285714	0.0354167	480
Q8WUQ7	CS029_HUMAN	1	1	0.93412	0.96261	RRR	11	1	1	7	3	0.291667	0.0540897	758
Q6ZS72	CS035_HUMAN	0	0	0.88036	0.95991	LAA	5	7	1	NP	1	NaN	0.0317125	473
Q6NVH7	CS039_HUMAN	0	0	0.88761	0.97795	LLL	5	1	1	2	1	0.4	0.0480349	229
Q5BKX5	CS054_HUMAN	0	0	0.91582	0.97542	SPP	5	8	1	NP	1	NaN	0.042735	351
Q9NUL5	CS066_HUMAN	1	1	0.95829	0.98546	EEE	6	1	1	5	1	0.833333	0.0274914	291
Q86XI8	CS068_HUMAN	1	0	0.91941	0.96709	GLE LEG	5 5	18	2	2	2	0.2	0.0382775	627
A6NGS2	CS069_HUMAN	1	1	0.88114	0.97066	EEE	6	1	1	3	1	0.5	0.0923077	130
O75534	CSDE1_HUMAN	1	1	0.95652	0.97156	FFH GFI VEF	5 5 5	160	3	3	3	0.2	0.056391	798
P07333	CSF1R_HUMAN	1	1	0.96777	0.97558	LLL	11	1	2	10	2	0.625	0.0288066	972
Q99062	CSF3R_HUMAN	1	0	0.94757	0.97368	LLL	5	1	1	2	1	0.4	0.0131579	836
Q8WXD9	CSKI1_HUMAN	1	1	0.91046	0.93682	PPP	19	1	2	18	12	0.206897	0.128581	1431
Q8WXE0	CSKI2_HUMAN	1	1	0.91088	0.94865	PPP	9	1	1	3	6	0.0789474	0.0732113	1202
Q96PZ7	CSMD1_HUMAN	1	1	0.96486	0.92741	DPG	16	172	10	11	54	0.0318841	0.224404	3565
Q7Z408	CSMD2_HUMAN	0	0	0.96245	0.92898	DPG	16	172	9	13	47	0.0440678	0.195584	3487
Q7Z407	CSMD3_HUMAN	1	1	0.96529	0.92509	DPG	16	172	10	18	51	0.0537313	0.208524	3707
Q7L5N1	CSN6_HUMAN	1	0	0.96228	0.98581	AAA	7	1	1	6	1	0.857143	0.0275229	327
P13611	CSPG2_HUMAN	1	1	0.93596	0.92256	TVS	12	22	3	4	66	0.00990099	0.272379	3396
Q6UVK1	CSPG4_HUMAN	1	1	0.92336	0.93168	LEV	8	453	3	3	29	0.01875	0.185185	2322
O95196	CSPG5_HUMAN	1	1	0.9354	0.97617	EEE	6	1	1	4	1	0.666667	0.0176678	566
Q1MSJ5	CSPP1_HUMAN	1	1	0.93684	0.95877	KEE	6	26	2	2	7	0.0555556	0.0732484	1256
Q96S65	CSRN1_HUMAN	1	1	0.92517	0.96646	SSS	8	1	2	8	2	0.571429	0.0441426	589
Q8WYN3	CSRN3_HUMAN	1	1	0.93855	0.96629	EEE	16	1	1	14	1	0.875	0.034188	585
Q9H4G1	CST9L_HUMAN	0	0	0.96401	0.98422	LLL	5	1	1	3	1	0.6	0.0612245	147
P33240	CSTF2_HUMAN	1	1	0.90604	0.94809	EAR	9	5	5	21	7	0.466667	0.12305	577
Q9H0L4	CSTFT_HUMAN	1	1	0.90567	0.94729	IQG	8	10	4	7	8	0.152174	0.155844	616
O94985	CSTN1_HUMAN	1	1	0.96385	0.97485	EEE	12	1	1	9	1	0.75	0.0183486	981
Q9H4D0	CSTN2_HUMAN	1	1	0.97356	0.97772	EEE	9	1	1	6	1	0.666667	0.0157068	955
Q96MY1	CT112_HUMAN	1	1	0.93496	0.98016	DDD	5	1	1	3	1	0.6	0.0206422	436
A0PJX2	CT118_HUMAN	1	1	0.9274	0.98517	EEE	5	1	1	4	1	0.8	0.0325581	215
Q9BR26	CT123_HUMAN	1	0	0.90944	0.96742	AAA	5	1	1	2	1	0.4	0.0194346	566
Q9NUB4	CT141_HUMAN	0	0	0.84591	0.96729	LLL	7	1	1	4	1	0.571429	0.0787879	165
Q8NC74	CT151_HUMAN	0	0	0.89471	0.96128	PGS	5	9	1	NP	1	NaN	0.0225904	664
Q9NUG4	CT160_HUMAN	1	0	0.93701	0.96385	GGG	13	1	1	9	2	0.5	0.0630473	571
Q9P2B4	CT2NL_HUMAN	1	1	0.92133	0.9675	SSP	6	4	1	NP	1	NaN	0.028169	639
Q5JQC4	CT47A_HUMAN	0	0	0.86348	0.953	EEE	7	1	1	4	1	0.571429	0.0451389	288
P0C2W7	CT47B_HUMAN	0	0	0.86443	0.94247	EEE	8	1	1	5	3	0.263158	0.143813	299
Q6PK30	CT75_HUMAN	0	0	0.88377	0.97409	AAA	6	1	1	4	1	0.666667	0.026455	378
Q8WYA6	CTBL1_HUMAN	1	1	0.93387	0.97542	EEE	10	1	1	6	2	0.4	0.0586146	563
Q2NKJ3	CTC1_HUMAN	1	1	0.93437	0.96027	ELE LEL LGL LLL	5 5 5 5	2	2	3	4	0.15	0.0377979	1217
Q9Y5B0	CTDP1_HUMAN	1	0	0.93359	0.96862	EEE SSS	5 5	1	2	4	2	0.4	0.0228928	961
P0CG12	CTF8A_HUMAN	1	1	0.79799	0.8897	PGP	13	14	7	16	12	0.181818	0.343511	524
P78358	CTG1B_HUMAN	0	0	0.86992	0.96401	GPG	5	3	1	NP	1	NaN	0.0833333	180
Q96RT6	CTGE2_HUMAN	0	0	0.94309	0.96917	PPP	5	1	1	2	1	0.4	0.0147651	745
Q8IX94	CTGE4_HUMAN	0	0	0.93894	0.97188	PPP	5	1	1	2	1	0.4	0.014157	777
O15320	CTGE5_HUMAN	1	1	0.93479	0.96663	PPP	8	1	1	3	2	0.230769	0.0335821	804
Q86UF2	CTGE6_HUMAN	0	0	0.93995	0.96995	PPP RGP	5 5	1	1	2	2	0.2	0.033462	777
P0CG41	CTGE8_HUMAN	0	0	0.93996	0.97171	PPP	5	1	1	2	1	0.4	0.014157	777
A4FU28	CTGE9_HUMAN	0	0	0.93939	0.9709	PPP	5	1	1	2	1	0.4	0.014157	777
Q96CG8	CTHR1_HUMAN	1	0	0.94446	0.9809	LLL	5	1	1	4	1	0.8	0.0288066	243
P35221	CTNA1_HUMAN	1	1	0.93592	0.97534	AAK	5	65	1	NP	1	NaN	0.0165563	906
P26232	CTNA2_HUMAN	1	1	0.94062	0.97314	AAR	5	18	1	NP	1	NaN	0.0157398	953
Q9UQB3	CTND2_HUMAN	1	1	0.9438	0.96086	AAA	7	1	3	12	5	0.444444	0.0465306	1225
Q8WY07	CTR3_HUMAN	1	0	0.92964	0.97382	VLA	5	26	1	NP	1	NaN	0.0242326	619
Q6PD62	CTR9_HUMAN	1	1	0.94728	0.96204	DSD KKK	5 5	1	1	2	2	0.2	0.0213129	1173
O14578	CTRO_HUMAN	1	1	0.94724	0.94959	LEE	9	18	2	2	11	0.0307692	0.0779477	2027
Q8NEC5	CTSR1_HUMAN	1	1	0.94806	0.97016	HHG	8	51	2	2	2	0.153846	0.0448718	780
Q8WZ74	CTTB2_HUMAN	0	0	0.95052	0.96157	AAA	5	1	1	NP	1	NaN	0.0078172	1663
P57056	CU032_HUMAN	0	0	0.86765	0.81557	GVD VDP	10 10	12	10	42	10	0.545455	0.490291	206
P58505	CU058_HUMAN	0	0	0.88452	0.97632	HHH	6	1	1	5	1	0.833333	0.0248447	322
Q9H7H1	CU096_HUMAN	0	0	0.92223	0.94217	RER	6	2	2	9	2	0.818182	0.100775	129
O60494	CUBN_HUMAN	1	1	0.96505	0.9248	CGG	20	115	9	10	57	0.0277008	0.221364	3623
Q9NWM3	CUED1_HUMAN	1	0	0.93481	0.97965	GGG	6	1	1	3	1	0.5	0.0310881	386
Q13620	CUL4B_HUMAN	1	1	0.94977	0.97008	SSS	15	1	1	12	1	0.8	0.0230011	913
Q14999	CUL7_HUMAN	1	1	0.95294	0.96031	AQA	6	1	1	3	3	0.1875	0.0241461	1698
Q8IWT3	CUL9_HUMAN	1	1	0.95375	0.94755	EEE	16	1	2	12	15	0.122449	0.0961462	2517
P39880	CUX1_HUMAN	1	1	0.9192	0.94669	AAP PSS SSE SSS	6 6 6 6	1	1	2	7	0.0512821	0.0677741	1505
O14529	CUX2_HUMAN	1	1	0.91897	0.94754	PSP SSS	7 7	1	1	4	7	0.097561	0.0706595	1486
Q6PGQ1	CV043_HUMAN	0	0	0.90442	0.91845	DDD	13	1	1	8	2	0.444444	0.157205	229
Q9HCG8	CWC22_HUMAN	1	1	0.93859	0.96618	SSS	10	1	2	7	4	0.269231	0.0528634	908
Q9NXE8	CWC25_HUMAN	1	1	0.90523	0.95958	KKK	6	1	1	3	2	0.272727	0.0541176	425
Q6UX04	CWC27_HUMAN	1	1	0.9333	0.98005	EEE	7	1	1	4	1	0.571429	0.0275424	472
Q9BVG4	CX026_HUMAN	1	0	0.93347	0.97358	GEK	5	8	1	NP	1	NaN	0.0643777	233
Q5JRM2	CX066_HUMAN	0	0	0.92969	0.97599	KSS	5	9	1	NP	1	NaN	0.0415512	361
Q86X51	CX067_HUMAN	0	0	0.86997	0.93838	PGP	7	11	3	7	5	0.241379	0.133201	503
Q8N144	CXD3_HUMAN	1	0	0.90586	0.96841	PPP	8	1	1	7	1	0.875	0.0340136	294
Q5T442	CXG2_HUMAN	1	0	0.92174	0.96561	EEE	6	1	1	4	1	0.666667	0.022779	439
Q9H2A7	CXL16_HUMAN	1	0	0.93739	0.97949	LLL	7	1	1	6	1	0.857143	0.0354331	254
Q9P0U4	CXXC1_HUMAN	1	1	0.9552	0.97986	QQQ	5	1	1	3	1	0.6	0.0137195	656
Q9H2H0	CXXC4_HUMAN	1	1	0.93172	0.98102	SSS	6	1	1	5	1	0.833333	0.040404	198
Q7LFL8	CXXC5_HUMAN	1	1	0.90696	0.96524	AAA	7	1	1	4	2	0.333333	0.0869565	322
P35663	CYLC1_HUMAN	0	0	0.87013	0.91222	KKD	21	37	6	8	13	0.0869565	0.278034	651
Q14093	CYLC2_HUMAN	0	0	0.82812	0.87044	KKD	18	4	4	13	10	0.142857	0.41092	348
Q69YQ0	CYTSA_HUMAN	1	1	0.928	0.96274	SSS	5	58	1	NP	1	NaN	0.0134288	1117
Q5M775	CYTSB_HUMAN	1	1	0.92621	0.96077	EKL ELS LEE QEL	5 5 5 5	10	1	NP	4	NaN	0.0543071	1068
A8MPP1	D11L8_HUMAN	0	0	0.9485	0.97557	EEE	6	30	1	2	1	0.333333	0.0176406	907
Q8NEP3	DAAF1_HUMAN	1	0	0.93201	0.95539	PPP	7	1	1	5	2	0.416667	0.0358621	725
Q9Y4D1	DAAM1_HUMAN	1	1	0.95033	0.96371	PPP	14	1	2	12	4	0.413793	0.0584416	1078
Q86T65	DAAM2_HUMAN	1	1	0.95121	0.9703	PPP	11	1	1	8	1	0.727273	0.0159176	1068
Q5VWQ8	DAB2P_HUMAN	1	1	0.94344	0.96396	AAA PPP	8 8	1	2	12	2	0.75	0.020185	1189
P98082	DAB2_HUMAN	1	1	0.92615	0.96804	NPF	5	31	1	NP	1	NaN	0.0194805	770
Q9UI36	DACH1_HUMAN	1	1	0.91717	0.93915	SSS	26	1	3	48	3	0.774194	0.118734	758
Q5SW24	DACT2_HUMAN	1	0	0.91193	0.96606	GGP SPS	5 5	8	1	NP	2	NaN	0.0387597	774
Q96B18	DACT3_HUMAN	1	1	0.84935	0.94475	RRG	5	10	1	NP	1	NaN	0.0238474	629
Q14118	DAG1_HUMAN	1	1	0.93956	0.96907	TTT	7	1	2	4	3	0.235294	0.0469274	895
O43293	DAPK3_HUMAN	1	1	0.93235	0.98245	RRL	5	33	1	NP	1	NaN	0.0330396	454
Q9P219	DAPLE_HUMAN	1	1	0.91885	0.93341	ELE	12	19	3	3	22	0.020979	0.162722	2028
Q9UER7	DAXX_HUMAN	1	1	0.92234	0.96099	EEE	17	1	1	12	1	0.705882	0.0364865	740
Q9NQZ3	DAZ1_HUMAN	0	0	0.94017	0.82456	NYQ PPP VYN YNY	9 9 9 9	24	20	87	26	0.517857	0.379032	744
Q13117	DAZ2_HUMAN	0	0	0.89596	0.79041	NYQ VYN YNY	15 15 15	24	26	232	26	0.814035	0.575269	558
Q9NR90	DAZ3_HUMAN	0	0	0.90593	0.83324	NYQ VYN YNY	12 12 12	24	24	137	25	0.671569	0.514403	486
Q86SG3	DAZ4_HUMAN	0	0	0.93493	0.85419	NYQ VYN YNY	9 9 9	24	20	87	21	0.649254	0.328152	579
Q96EP5	DAZP1_HUMAN	1	1	0.91633	0.95204	PPP	15	1	1	8	2	0.4	0.108108	407
Q5J5C9	DB121_HUMAN	0	0	0.86902	0.96873	LLL	5	1	1	3	1	0.6	0.118421	76
P16989	DBPA_HUMAN	1	1	0.8905	0.95291	AAA	6	1	2	7	2	0.636364	0.0510753	372
Q10586	DBP_HUMAN	1	0	0.8906	0.96884	PSP	5	8	1	2	1	0.4	0.0461538	325
A6NMT0	DBX1_HUMAN	1	0	0.91145	0.97235	EEE	6	1	1	4	1	0.666667	0.0291545	343
Q13409	DC1I2_HUMAN	1	1	0.96227	0.98038	EEE	5	16	1	NP	1	NaN	0.023511	638
A6NGE4	DC8L1_HUMAN	0	0	0.96214	0.98085	EEE	9	1	1	4	1	0.444444	0.0316667	600
P0C7V8	DC8L2_HUMAN	0	0	0.9575	0.9697	EEE	21	1	1	19	1	0.904762	0.0415282	602
Q8TEB1	DCA11_HUMAN	1	1	0.96003	0.98423	EEE	5	1	1	3	1	0.6	0.0164835	546
Q96JK2	DCAF5_HUMAN	1	1	0.95068	0.96683	SSS	12	1	1	7	2	0.411765	0.0392781	942
Q5TAQ9	DCAF8_HUMAN	1	0	0.95206	0.97705	EEE	12	1	1	10	1	0.833333	0.0268007	597
Q96PD2	DCBD2_HUMAN	1	1	0.96586	0.98057	LLL	6	1	1	4	1	0.666667	0.0129032	775
Q8N568	DCLK2_HUMAN	1	1	0.9514	0.97988	SSS	7	1	1	3	1	0.428571	0.0195822	766
Q8IZD4	DCP1B_HUMAN	1	1	0.94118	0.97721	QQQ	9	1	1	7	1	0.777778	0.0210697	617
Q96SD1	DCR1C_HUMAN	1	0	0.96048	0.97884	SQS	5	15	1	NP	1	NaN	0.0216763	692
Q5T197	DCST1_HUMAN	1	1	0.96417	0.97707	LLV	5	39	1	NP	1	NaN	0.0212465	706
Q5T1A1	DCST2_HUMAN	0	0	0.9485	0.97505	LLL	5	1	1	NP	1	NaN	0.0168176	773
Q14203	DCTN1_HUMAN	1	1	0.92264	0.9577	ETV LEE LKE LRA	5 5 5 5	5	1	NP	4	NaN	0.0461659	1278
Q8NEL9	DDHD1_HUMAN	1	0	0.96227	0.97649	GGG	8	1	1	4	1	0.5	0.0177778	900
P35638	DDIT3_HUMAN	1	1	0.89673	0.9738	EEE	6	1	1	3	1	0.5	0.0710059	169
Q08345	DDR1_HUMAN	1	1	0.95216	0.97224	LLL	9	1	1	5	1	0.555556	0.0186199	913
Q96HY6	DDRGK_HUMAN	1	1	0.87775	0.96279	EEE	7	1	1	NP	1	NaN	0.0605096	314
Q13206	DDX10_HUMAN	1	1	0.9411	0.96849	DDD	7	1	2	7	4	0.304348	0.0628571	875
Q96FC9	DDX11_HUMAN	1	0	0.95195	0.97457	EEE	6	1	1	NP	1	NaN	0.0164948	970
Q92771	DDX12_HUMAN	0	0	0.94656	0.97457	EEE	6	1	1	NP	1	NaN	0.0168421	950
Q92841	DDX17_HUMAN	1	1	0.96134	0.97206	GGG	9	1	2	12	3	0.571429	0.0507692	650
Q9NVP1	DDX18_HUMAN	1	1	0.94639	0.98096	KKK	6	1	1	4	1	0.666667	0.0149254	670
Q9NR30	DDX21_HUMAN	1	1	0.94313	0.96612	KKE	5	19	1	NP	1	NaN	0.0191571	783
Q9BUQ8	DDX23_HUMAN	0	0	0.92826	0.95896	DRD	7	2	3	6	6	0.176471	0.0902439	820
Q9GZR7	DDX24_HUMAN	1	1	0.94269	0.97647	EEE	6	1	2	6	2	0.545455	0.024447	859
Q96GQ7	DDX27_HUMAN	1	1	0.93401	0.96764	KKK	7	1	1	3	1	0.428571	0.0188442	796
Q9NUL7	DDX28_HUMAN	1	1	0.90981	0.97399	VLV	5	50	1	NP	1	NaN	0.0277778	540
O00571	DDX3X_HUMAN	1	1	0.9467	0.96487	SRG SSR SSS	5 5 5	5	2	2	3	0.133333	0.0528701	662
O15523	DDX3Y_HUMAN	1	0	0.95148	0.96896	SRG	5	14	1	NP	1	NaN	0.0227273	660
Q86XP3	DDX42_HUMAN	1	1	0.95483	0.97059	RHG	5	5	1	NP	1	NaN	0.0159915	938
Q7L014	DDX46_HUMAN	1	1	0.93592	0.95717	RSR	18	2	3	12	5	0.255319	0.0795344	1031
Q9BQ39	DDX50_HUMAN	1	1	0.95139	0.96722	RSG	10	3	3	6	3	0.285714	0.0529172	737
Q8N8A6	DDX51_HUMAN	1	1	0.92276	0.9628	RRR	6	1	2	6	3	0.375	0.0540541	666
Q8TDD1	DDX54_HUMAN	1	1	0.92922	0.96996	KKK	6	1	2	5	2	0.454545	0.0261067	881
Q5H9U9	DDX6L_HUMAN	0	0	0.96303	0.96636	LVL	6	2	1	NP	2	NaN	0.0181712	1706
O75398	DEAF1_HUMAN	1	1	0.93372	0.96789	AAA	15	1	1	10	1	0.666667	0.0442478	565
Q8WXF8	DEDD2_HUMAN	1	1	0.88448	0.96717	RRR	7	1	1	3	1	0.428571	0.0460123	326
Q9H4E7	DEFI6_HUMAN	1	1	0.92724	0.9638	EEE	7	1	1	3	3	0.176471	0.066561	631
P35659	DEK_HUMAN	1	1	0.88159	0.95594	EEE	8	1	1	5	2	0.384615	0.0773333	375
Q08495	DEMA_HUMAN	1	1	0.92874	0.9787	EEE SLP	5 5	1	1	4	2	0.4	0.054321	405
Q8IV53	DEN1C_HUMAN	1	0	0.92748	0.97216	ALL	5	26	1	NP	1	NaN	0.0187266	801
Q68D51	DEN2C_HUMAN	1	1	0.95821	0.97985	LPP	6	12	1	NP	1	NaN	0.0193966	928
O75064	DEN4B_HUMAN	1	1	0.92999	0.9508	QQQ	14	1	1	13	4	0.419355	0.0447861	1496
Q5VZ89	DEN4C_HUMAN	0	0	0.95566	0.96398	LLS	7	19	1	NP	5	NaN	0.0430365	1673
Q6IQ26	DEN5A_HUMAN	1	1	0.9689	0.97647	GGG	5	1	1	4	1	0.8	0.00543901	1287
O75140	DEPD5_HUMAN	1	1	0.97314	0.97117	SSS	6	12	1	NP	1	NaN	0.0114504	1572
P15924	DESP_HUMAN	1	1	0.94004	0.92943	EEE EEL EIE LEA	8 8 8 8	4	4	17	45	0.0653846	0.200975	2871
Q16760	DGKD_HUMAN	0	0	0.96164	0.97219	PPP	7	1	1	4	1	0.571429	0.0107084	1214
O75912	DGKI_HUMAN	0	0	0.96258	0.97347	AAA	11	1	1	6	2	0.375	0.0300469	1065
Q5KSL6	DGKK_HUMAN	0	0	0.96143	0.95908	PEP	13	4	5	18	8	0.268657	0.097561	1271
P52824	DGKQ_HUMAN	1	0	0.93693	0.96688	PGP	5	2	1	3	1	0.6	0.0127389	942
Q13574	DGKZ_HUMAN	1	0	0.95847	0.97209	PPP	6	1	1	3	2	0.272727	0.0241719	1117
Q9Y4D2	DGLA_HUMAN	1	1	0.95482	0.97111	DLT LLS PTG	5 5 5	6	1	NP	3	NaN	0.0431862	1042
Q3LXA3	DHAK_HUMAN	1	1	0.9029	0.97372	AAA	5	1	1	NP	1	NaN	0.0226087	575
P09417	DHPR_HUMAN	1	0	0.9397	0.98933	AAA	5	1	1	3	1	0.6	0.0368852	244
O43143	DHX15_HUMAN	1	0	0.96763	0.97185	RDR	5	2	1	2	1	0.4	0.0163522	795
O60231	DHX16_HUMAN	0	0	0.94023	0.96678	EEE	8	1	1	5	1	0.625	0.0134486	1041
Q7Z478	DHX29_HUMAN	1	1	0.95549	0.9684	AAA EEE	7 7	1	3	11	4	0.44	0.0387144	1369
Q7L2E3	DHX30_HUMAN	1	1	0.94971	0.97039	EEE	6	1	1	3	1	0.5	0.0100503	1194
Q14147	DHX34_HUMAN	1	1	0.94341	0.9698	LQR	5	88	1	NP	1	NaN	0.0131234	1143
Q9H2U1	DHX36_HUMAN	1	1	0.96721	0.97736	GGG	10	1	1	7	2	0.466667	0.030754	1008
Q8IY37	DHX37_HUMAN	0	0	0.94231	0.96445	EEE	9	1	2	7	2	0.466667	0.0267934	1157
Q6P158	DHX57_HUMAN	1	1	0.9578	0.97002	GGG	13	1	1	10	1	0.769231	0.0137085	1386
Q14562	DHX8_HUMAN	1	1	0.95904	0.96985	RSR	8	2	3	10	3	0.5	0.0286885	1220
Q08211	DHX9_HUMAN	1	1	0.9672	0.97193	GGY	7	5	3	4	4	0.166667	0.0370079	1270
O60610	DIAP1_HUMAN	1	1	0.93523	0.94575	PPP	42	1	1	31	6	0.397436	0.086478	1272
O60879	DIAP2_HUMAN	1	1	0.94273	0.96328	PPP	19	1	1	14	2	0.583333	0.0345141	1101
Q9NSV4	DIAP3_HUMAN	1	1	0.94652	0.96469	PPP	18	1	1	13	5	0.333333	0.0645432	1193
Q9UPY3	DICER_HUMAN	1	1	0.96598	0.96649	EED EEE	5 5	1	1	NP	2	NaN	0.0135276	1922
Q9BTC0	DIDO1_HUMAN	1	1	0.92585	0.92882	PPP	12	1	3	8	31	0.0425532	0.192857	2240
Q68CQ4	DIEXF_HUMAN	1	1	0.95825	0.97959	EEE	10	1	1	6	1	0.6	0.0238095	756
Q14689	DIP2A_HUMAN	1	1	0.94778	0.96108	AAA	6	84	2	2	4	0.0952381	0.0388288	1571
Q9P265	DIP2B_HUMAN	1	1	0.95771	0.96779	SSS VVV	7 7	1	2	8	2	0.571429	0.0164975	1576
Q9Y2E4	DIP2C_HUMAN	0	0	0.9621	0.97063	VVV	6	1	1	3	1	0.5	0.00771208	1556
Q9NRI5	DISC1_HUMAN	1	1	0.92885	0.96458	LQE QLQ	5 5	19	1	NP	2	NaN	0.030445	854
Q96F81	DISP1_HUMAN	1	0	0.9782	0.97376	ELS	5	73	1	NP	1	NaN	0.00984252	1524
A7MBM2	DISP2_HUMAN	1	1	0.9269	0.95368	LAL	9	1	2	5	6	0.135135	0.06995	1401
O75165	DJC13_HUMAN	0	0	0.96446	0.95705	LLE SLL	7 7	90	2	2	4	0.0833333	0.0320999	2243
Q5F1R6	DJC21_HUMAN	0	0	0.93515	0.97632	EEE	6	1	1	2	1	0.333333	0.0263653	531
O60832	DKC1_HUMAN	1	1	0.94061	0.97589	KKK	9	1	1	6	1	0.666667	0.0291829	514
Q9UBP4	DKK3_HUMAN	1	0	0.94802	0.98397	AAA	6	1	1	3	1	0.5	0.0342857	350
Q9Y238	DLEC1_HUMAN	1	0	0.95861	0.96524	LRL	5	179	1	NP	1	NaN	0.00854701	1755
Q8TDM6	DLG5_HUMAN	0	0	0.9478	0.96008	SSS	7	14	1	2	3	0.105263	0.0286608	1919
O14490	DLGP1_HUMAN	1	1	0.95718	0.9714	TTT	6	1	1	3	1	0.5	0.0122825	977
O95886	DLGP3_HUMAN	1	1	0.93339	0.96145	HHH	10	1	1	9	3	0.409091	0.0449438	979
Q9Y2H0	DLGP4_HUMAN	1	1	0.93474	0.96901	PPP	10	1	1	3	1	0.3	0.0241935	992
Q9NYJ7	DLL3_HUMAN	1	1	0.90156	0.96522	GPG PCA	5 5	2	1	2	2	0.2	0.0453074	618
Q1XH10	DLN1_HUMAN	1	1	0.94303	0.95236	AAA	19	1	3	36	4	0.705882	0.0979444	827
Q07687	DLX2_HUMAN	1	1	0.90868	0.95932	GGG	10	1	3	13	3	0.65	0.103659	328
Q9UGM3	DMBT1_HUMAN	1	1	0.94317	0.78895	CSG	16	129	132	626	141	0.415119	0.712391	2413
Q8NFW5	DMBX1_HUMAN	1	1	0.92277	0.9705	AAA	9	1	1	7	1	0.777778	0.0340314	382
P11532	DMD_HUMAN	1	1	0.9438	0.92535	LEE	12	119	4	4	59	0.0108696	0.224966	3685
Q6E0U4	DMKN_HUMAN	1	1	0.87852	0.93805	GSS	10	4	6	14	7	0.264151	0.170168	476
Q13316	DMP1_HUMAN	1	1	0.85101	0.92323	SEE	11	7	3	4	6	0.0888889	0.20078	513
Q9NQL9	DMRT3_HUMAN	1	0	0.93212	0.9764	QPP	5	5	1	NP	1	NaN	0.0317797	472
Q5VZB9	DMRTA_HUMAN	1	0	0.92152	0.97539	AAA	9	1	1	8	1	0.888889	0.0218254	504
Q96MA1	DMRTB_HUMAN	1	1	0.89986	0.95949	PPP	11	1	1	9	2	0.529412	0.0847953	342
Q96SC8	DMTA2_HUMAN	1	1	0.86309	0.93345	AAA	25	1	2	19	3	0.527778	0.129151	542
Q09019	DMWD_HUMAN	1	0	0.9231	0.9624	GPG	6	2	3	4	3	0.25	0.0534125	674
Q9Y485	DMXL1_HUMAN	1	1	0.96312	0.94727	DDD SNS SSS	7 7 7	1	2	5	24	0.037037	0.117278	3027
Q8TDJ6	DMXL2_HUMAN	1	1	0.96824	0.95077	LLT	7	1	2	3	11	0.0491803	0.0533597	3036
Q8NFT8	DNER_HUMAN	1	1	0.95441	0.96839	SSS	6	1	1	5	2	0.454545	0.0312076	737
Q96M86	DNHD1_HUMAN	0	0	0.94139	0.91087	LLL	23	1	2	8	107	0.0107527	0.316853	4753
O60884	DNJA2_HUMAN	1	1	0.95163	0.98526	GGG	5	1	1	2	1	0.4	0.026699	412
Q96KC8	DNJC1_HUMAN	1	0	0.93622	0.98037	LLL	5	1	1	3	1	0.6	0.0162455	554
Q99543	DNJC2_HUMAN	1	1	0.93558	0.96704	KKE	6	11	1	NP	2	NaN	0.0499195	621
Q99615	DNJC7_HUMAN	1	0	0.93909	0.97467	KNA	5	9	1	NP	1	NaN	0.0303644	494
P18858	DNLI1_HUMAN	1	0	0.93243	0.97143	EEE	8	1	1	4	1	0.5	0.0174102	919
Q9UBC3	DNM3B_HUMAN	1	1	0.9657	0.98165	GDG	5	2	1	NP	1	NaN	0.0164127	853
Q6XZF7	DNMBP_HUMAN	1	1	0.95401	0.96226	EEL	6	77	1	NP	2	NaN	0.0209258	1577
P26358	DNMT1_HUMAN	1	1	0.96252	0.96469	KEE	7	2	1	4	4	0.173913	0.0340347	1616
Q96BY6	DOC10_HUMAN	1	0	0.96723	0.96331	ASL STV	5 5	3	1	NP	2	NaN	0.0137237	2186
Q5JSL3	DOC11_HUMAN	1	1	0.96723	0.96906	LLE	6	3	1	NP	2	NaN	0.015919	2073
Q14183	DOC2A_HUMAN	1	1	0.95151	0.97907	GGG	5	1	1	4	1	0.8	0.0175	400
Q14185	DOCK1_HUMAN	1	1	0.96415	0.96402	PPP	11	1	1	6	1	0.545455	0.0112601	1865
Q92608	DOCK2_HUMAN	1	1	0.96845	0.96797	QLL TLP	5 5	97	1	NP	2	NaN	0.0163934	1830
Q8IZD9	DOCK3_HUMAN	1	1	0.96934	0.96417	LSS	7	1	1	2	4	0.0909091	0.0226601	2030
Q8N1I0	DOCK4_HUMAN	1	1	0.96612	0.96458	PVP	6	2	1	3	1	0.5	0.0076297	1966
Q9H7D0	DOCK5_HUMAN	1	1	0.96269	0.96096	PPP	9	1	1	6	3	0.315789	0.0240642	1870
Q96HP0	DOCK6_HUMAN	1	1	0.94721	0.95463	LAA	6	2	1	NP	5	NaN	0.0356619	2047
Q96N67	DOCK7_HUMAN	1	1	0.96291	0.96306	SPD	5	74	1	NP	1	NaN	0.00700935	2140
Q8NF50	DOCK8_HUMAN	1	1	0.96003	0.96026	RLE	6	270	1	NP	1	NaN	0.00857551	2099
Q9BZ29	DOCK9_HUMAN	1	1	0.96606	0.9609	LLK TAL	5 5	7	1	NP	2	NaN	0.0144998	2069
Q18PE1	DOK7_HUMAN	1	1	0.91513	0.97586	SSS	7	1	1	3	1	0.428571	0.0297619	504
Q5JWR5	DOP1_HUMAN	1	1	0.95594	0.95169	LLL LLS	8 8	1	1	3	13	0.0405405	0.0730223	2465
Q9Y3R5	DOP2_HUMAN	1	1	0.94526	0.948	LLL	9	1	1	2	14	0.0246914	0.0870322	2298
Q8N350	DOS_HUMAN	1	1	0.90243	0.9568	TTT	7	1	1	5	2	0.416667	0.0358621	725
Q8TEK3	DOT1L_HUMAN	0	0	0.91947	0.94	PPP	15	1	1	10	15	0.105263	0.12881	1739
Q3MIW9	DPCR1_HUMAN	1	0	0.92547	0.96973	KST	5	5	1	NP	1	NaN	0.0290135	517
Q9H4A9	DPEP2_HUMAN	1	0	0.94796	0.97919	LLL	6	1	1	5	1	0.833333	0.0164609	486
Q9H4B8	DPEP3_HUMAN	1	0	0.93367	0.97347	LLL	8	1	1	7	1	0.875	0.0204918	488
P28340	DPOD1_HUMAN	1	1	0.952	0.97067	LLR	6	17	1	NP	1	NaN	0.0162602	1107
Q07864	DPOE1_HUMAN	1	1	0.97032	0.96181	EEE	7	1	1	3	4	0.136364	0.0262467	2286
Q9NR33	DPOE4_HUMAN	1	1	0.86798	0.97662	AAA	5	1	1	3	1	0.6	0.0769231	117
P54098	DPOG1_HUMAN	1	0	0.96089	0.97221	QQQ	12	1	1	10	1	0.833333	0.0129136	1239
P09884	DPOLA_HUMAN	1	1	0.96236	0.96924	DEE	5	15	1	NP	1	NaN	0.0102599	1462
Q7Z5Q5	DPOLN_HUMAN	1	0	0.95971	0.9781	QEA	5	171	1	2	1	0.4	0.0166667	900
O75417	DPOLQ_HUMAN	0	0	0.95933	0.95302	LLE	7	52	2	2	7	0.0526316	0.0389961	2590
O60673	DPOLZ_HUMAN	1	1	0.95887	0.94763	SSP	7	143	2	2	13	0.028169	0.0597444	3130
P21917	DRD4_HUMAN	1	0	0.88054	0.92162	CAP PCG	7 7	16	13	61	13	0.772152	0.211991	467
Q16643	DREB_HUMAN	1	1	0.91899	0.96762	EEE	7	1	2	5	3	0.277778	0.0662558	649
O60469	DSCAM_HUMAN	1	1	0.96038	0.96006	NSA TIT	5 5	11	1	NP	2	NaN	0.0149105	2012
Q8TD84	DSCL1_HUMAN	1	1	0.96036	0.95823	CTA PAP PPA SIR SSV	5 5 5 5 5	18	2	2	5	0.08	0.0340964	2053
P56555	DSCR4_HUMAN	0	0	0.91798	0.97186	ASP	5	8	1	NP	1	NaN	0.127119	118
Q02413	DSG1_HUMAN	0	0	0.95592	0.96806	ISG	6	6	1	NP	2	NaN	0.0314585	1049
Q14126	DSG2_HUMAN	1	1	0.95448	0.97328	LLL	8	1	1	5	1	0.625	0.0125224	1118
P32926	DSG3_HUMAN	1	0	0.95422	0.9725	LLL	8	1	1	5	1	0.625	0.014014	999
Q9NZW4	DSPP_HUMAN	1	1	0.66168	0.61655	SDS	196	3	7	341	16	0.462687	0.629516	1301
P55265	DSRAD_HUMAN	1	0	0.96086	0.96908	LLE	5	50	1	NP	1	NaN	0.0122349	1226
Q9NZJ0	DTL_HUMAN	1	1	0.95034	0.9783	PSS	5	15	1	NP	1	NaN	0.0205479	730
Q86Y01	DTX1_HUMAN	1	1	0.95551	0.97666	PPP	6	1	1	3	2	0.272727	0.0370968	620
Q8N9I9	DTX3_HUMAN	1	1	0.94223	0.97483	PPP	7	1	1	3	1	0.428571	0.0432277	347
Q9Y2E6	DTX4_HUMAN	1	0	0.9537	0.98099	TGT	5	24	1	NP	1	NaN	0.0242326	619
P0CJ85	DU4L2_HUMAN	0	0	0.86099	0.94956	PAP	7	9	3	4	3	0.235294	0.0966981	424
P0CJ86	DU4L3_HUMAN	0	0	0.86099	0.94956	PAP	7	9	3	4	3	0.235294	0.0966981	424
P0CJ87	DU4L4_HUMAN	0	0	0.86203	0.95115	PAP	7	9	2	3	2	0.25	0.0758294	422
P0CJ88	DU4L5_HUMAN	0	0	0.86099	0.94956	PAP	7	9	3	4	3	0.235294	0.0966981	424
P0CJ89	DU4L6_HUMAN	0	0	0.86099	0.94956	PAP	7	9	3	4	3	0.235294	0.0966981	424
P0CJ90	DU4L7_HUMAN	0	0	0.86099	0.94956	PAP	7	9	3	4	3	0.235294	0.0966981	424
Q16570	DUFFY_HUMAN	1	0	0.8979	0.97289	LLL	5	1	1	NP	1	NaN	0.0386905	336
Q9NRD8	DUOX2_HUMAN	0	0	0.96351	0.96787	LLL	6	1	2	4	2	0.363636	0.0161499	1548
Q5VZP5	DUS27_HUMAN	1	1	0.92865	0.95843	EEE	11	1	3	8	6	0.205128	0.0768566	1158
Q13202	DUS8_HUMAN	1	1	0.91804	0.964	GPG	5	6	1	NP	1	NaN	0.024	625
Q6XUX3	DUSTY_HUMAN	1	0	0.96228	0.97759	GGG	5	1	1	2	1	0.4	0.0118407	929
Q6RFH8	DUX4C_HUMAN	0	0	0.8657	0.95173	AAP APA PAP	5 5 5	9	2	3	3	0.2	0.0935829	374
Q9UBX2	DUX4_HUMAN	0	0	0.86108	0.9501	PAP	7	9	3	4	3	0.235294	0.0966981	424
O14641	DVL2_HUMAN	1	1	0.93086	0.96759	PPP	7	1	1	3	1	0.428571	0.0203804	736
Q92997	DVL3_HUMAN	1	0	0.94276	0.97323	PPP	5	1	1	2	1	0.4	0.0153631	716
Q8IVF4	DYH10_HUMAN	0	0	0.96234	0.93395	KSL	9	1	1	3	45	0.011811	0.146723	4471
Q96DT5	DYH11_HUMAN	0	0	0.96401	0.9326	LEA	11	116	3	3	41	0.0125	0.136856	4523
Q6ZR08	DYH12_HUMAN	1	1	0.96808	0.95333	LEK	10	10	1	NP	6	NaN	0.0320181	3092
Q0VDD8	DYH14_HUMAN	0	0	0.96325	0.94378	EKV KKL LED LEE LEK LKS LLK LLL SKE SKI SKL TKK	6 6 6 6 6 6 6 6 6 6 6 6	33	2	2	22	0.0163934	0.0960935	3507
Q9UFH2	DYH17_HUMAN	1	1	0.96236	0.93137	EKA LKA LKE LLA VLK	8 8 8 8 8	80	3	3	50	0.0104167	0.162319	4485
Q9P2D7	DYH1_HUMAN	0	0	0.96805	0.93839	LLK	9	102	2	2	35	0.0102564	0.122633	4330
Q9P225	DYH2_HUMAN	1	1	0.96735	0.93702	LED LEL LLE LRE RLL	8 8 8 8 8	7	2	2	37	0.00930233	0.126496	4427
Q8TD57	DYH3_HUMAN	1	1	0.96748	0.94144	AAA EKL LAA LLL LND VLS	6 6 6 6 6 6	1	2	2	23	0.0165289	0.0821186	4116
Q8TE73	DYH5_HUMAN	1	1	0.96407	0.9314	ALL	9	313	4	4	56	0.0125	0.175389	4624
Q9C0G6	DYH6_HUMAN	0	0	0.96534	0.93768	ALL LEE NIL	8 8 8	90	2	2	29	0.0121951	0.107023	4158
Q8WXX0	DYH7_HUMAN	0	0	0.96748	0.94339	LEK	7	140	3	3	24	0.0230769	0.0884692	4024
Q96JB1	DYH8_HUMAN	1	1	0.96489	0.93498	LLE	10	349	3	3	44	0.0121457	0.144989	4490
Q9NYC9	DYH9_HUMAN	0	0	0.96544	0.93364	LAA SLL	8 8	185	3	3	45	0.0119522	0.142666	4486
Q14204	DYHC1_HUMAN	1	1	0.96132	0.93215	ALE	12	1	1	3	48	0.0109091	0.150882	4646
Q8NCM8	DYHC2_HUMAN	1	1	0.95955	0.93431	LEE	9	450	3	3	43	0.0123967	0.145345	4307
Q13627	DYR1A_HUMAN	1	1	0.96814	0.97276	HHH	13	1	2	13	3	0.52	0.0537353	763
O75923	DYSF_HUMAN	1	1	0.96755	0.96216	RRR	7	1	1	2	2	0.153846	0.0168269	2080
Q03001	DYST_HUMAN	1	1	0.94432	0.89174	LEE	17	90	8	8	292	0.00422833	0.490092	7570
Q8WXU2	DYXC1_HUMAN	1	1	0.93229	0.97804	EEE	5	1	1	2	1	0.4	0.0261905	420
Q8IYY4	DZI1L_HUMAN	1	1	0.92584	0.96879	STL	5	96	1	NP	1	NaN	0.0195567	767
Q86YF9	DZIP1_HUMAN	1	0	0.94963	0.97059	KEE	5	12	1	NP	1	NaN	0.017301	867
Q86Y13	DZIP3_HUMAN	1	0	0.96272	0.97061	EEE	7	1	1	5	1	0.714286	0.00910596	1208
Q9NZJ5	E2AK3_HUMAN	1	1	0.96257	0.97215	LLL	8	1	1	5	2	0.384615	0.0259857	1116
Q9P2K8	E2AK4_HUMAN	1	1	0.95988	0.96768	EIL LLK	5 5	92	1	NP	2	NaN	0.0181928	1649
O00716	E2F3_HUMAN	1	1	0.92194	0.96888	AAA	11	1	1	9	1	0.818182	0.0322581	465
Q16254	E2F4_HUMAN	1	1	0.91538	0.96702	SSS	14	1	2	13	2	0.684211	0.0750605	413
Q15329	E2F5_HUMAN	1	0	0.93763	0.98415	PPP	5	1	1	2	1	0.4	0.0317919	346
Q6ZTU2	E400N_HUMAN	0	0	0.90838	0.96416	SPS	5	66	1	2	1	0.4	0.0307377	488
O43491	E41L2_HUMAN	1	0	0.93335	0.96487	EEK	6	4	1	NP	2	NaN	0.0308458	1005
Q9Y2J2	E41L3_HUMAN	1	0	0.94055	0.96812	AAA	5	1	1	2	1	0.4	0.0101196	1087
Q9HCS5	E41LA_HUMAN	1	1	0.95923	0.97957	RSR	6	2	1	2	1	0.333333	0.0233236	686
Q9H329	E41LB_HUMAN	1	0	0.95437	0.9743	HQH	5	2	1	4	1	0.8	0.0122222	900
Q96JC9	EAF1_HUMAN	1	1	0.91855	0.96551	SSS	8	1	2	7	2	0.538462	0.0932836	268
Q96CJ1	EAF2_HUMAN	1	1	0.93233	0.97353	SSS	7	1	1	4	1	0.571429	0.05	260
Q587J8	ECAT1_HUMAN	0	0	0.9313	0.95709	GTQ TQR	5 5	12	2	4	2	0.4	0.110599	217
P40939	ECHA_HUMAN	1	1	0.94138	0.97818	KGL	5	13	1	NP	1	NaN	0.0196592	763
Q5VYK3	ECM29_HUMAN	1	1	0.94646	0.95754	ALL EAL KEE LLL	5 5 5 5	1	1	NP	4	NaN	0.0314363	1845
O94769	ECM2_HUMAN	1	1	0.94663	0.97071	EED	7	3	2	3	2	0.25	0.0400572	699
Q92838	EDA_HUMAN	1	1	0.93322	0.95743	GPP PPG	9 9	3	3	12	3	0.48	0.0895141	391
Q6P2E9	EDC4_HUMAN	1	1	0.93482	0.95686	SSS	13	1	1	10	5	0.30303	0.0563883	1401
Q3B7T1	EDRF1_HUMAN	1	0	0.95555	0.97066	AAA	5	1	1	2	1	0.4	0.0088853	1238
Q15075	EEA1_HUMAN	1	1	0.8721	0.92062	EKE	13	18	2	3	27	0.0181818	0.260808	1411
P60507	EFC1_HUMAN	0	0	0.95824	0.98161	LLL LLT	5 5	1	1	3	2	0.3	0.0376712	584
Q8N4Y2	EFC4A_HUMAN	1	0	0.87856	0.96344	EEE	6	1	1	4	1	0.666667	0.0250627	399
Q9BSW2	EFC4B_HUMAN	1	0	0.915	0.97935	ELE	5	11	1	NP	1	NaN	0.0379747	395
A4FU69	EFCB5_HUMAN	1	1	0.95818	0.96279	EQG	8	10	4	8	7	0.190476	0.0718563	1503
Q5THR3	EFCB6_HUMAN	1	0	0.96564	0.96755	DFL DTG SKS	5 5 5	65	1	NP	3	NaN	0.02998	1501
Q96C19	EFHD2_HUMAN	1	1	0.90291	0.98168	AAA	5	1	1	3	1	0.6	0.0375	240
P52797	EFNA3_HUMAN	1	1	0.95567	0.98001	LLL	5	1	1	4	1	0.8	0.0294118	238
P52798	EFNA4_HUMAN	1	1	0.92069	0.97068	LLL	6	1	1	5	1	0.833333	0.039801	201
Q15768	EFNB3_HUMAN	1	1	0.90881	0.96693	LLL	5	1	1	2	1	0.4	0.0323529	340
P60508	EFRD1_HUMAN	0	0	0.95092	0.97945	LLL	6	1	1	4	1	0.666667	0.0185874	538
O43281	EFS_HUMAN	1	0	0.89102	0.9615	PPP	6	1	1	3	2	0.272727	0.0463458	561
P01133	EGF_HUMAN	1	1	0.97536	0.97517	LLS	5	14	1	NP	1	NaN	0.0124275	1207
P18146	EGR1_HUMAN	1	1	0.91179	0.95429	SSS	10	1	2	13	6	0.325	0.121547	543
P11161	EGR2_HUMAN	1	1	0.92406	0.96237	AAA PPP	8 8	1	2	12	2	0.75	0.0504202	476
Q8N3D4	EH1L1_HUMAN	1	1	0.90513	0.93131	EAE	10	25	8	9	21	0.0692308	0.19107	1523
Q8NDI1	EHBP1_HUMAN	1	1	0.93959	0.9658	EEE NPF	5 5	1	1	2	2	0.2	0.021121	1231
Q9H9B1	EHMT1_HUMAN	1	1	0.95855	0.97034	AAA	6	1	1	NP	4	NaN	0.0469954	1298
Q96KQ7	EHMT2_HUMAN	1	1	0.95421	0.96085	EEE	22	1	2	27	2	0.84375	0.0347107	1210
Q13144	EI2BE_HUMAN	1	0	0.96014	0.97489	EEE	6	1	1	2	1	0.333333	0.0194175	721
Q8N6I1	EID2_HUMAN	1	1	0.85953	0.95227	AAA	11	1	1	5	2	0.3125	0.127119	236
P41214	EIF2D_HUMAN	1	0	0.95321	0.98154	LEK	5	21	1	NP	1	NaN	0.0256849	584
Q14152	EIF3A_HUMAN	1	1	0.90859	0.90806	DDR	22	10	13	58	29	0.228346	0.308249	1382
P55884	EIF3B_HUMAN	1	0	0.96322	0.97567	AAE	5	13	1	NP	1	NaN	0.0184275	814
Q99613	EIF3C_HUMAN	1	1	0.9546	0.96681	DED	8	2	1	3	2	0.230769	0.0383352	913
O15371	EIF3D_HUMAN	1	1	0.97053	0.98088	EEE	13	1	1	12	1	0.923077	0.0273723	548
O00303	EIF3F_HUMAN	1	1	0.92602	0.96133	AAA	7	1	1	3	2	0.25	0.0756303	357
O75822	EIF3J_HUMAN	1	1	0.89553	0.9688	AAA	5	1	1	4	1	0.8	0.0271318	258
P19957	ELAF_HUMAN	0	0	0.90453	0.95857	VKG	5	6	1	2	1	0.4	0.128205	117
Q15723	ELF2_HUMAN	1	0	0.93334	0.98149	TSP	5	5	1	NP	1	NaN	0.0252951	593
Q96BJ8	ELMO3_HUMAN	1	1	0.94162	0.97178	EQL	5	84	1	NP	1	NaN	0.0208333	720
P15502	ELN_HUMAN	1	1	0.70627	0.74377	AAA	39	6	11	46	38	0.103371	0.751908	786
Q8WYP5	ELYS_HUMAN	1	1	0.94717	0.95197	ASE LVS	6 6	2	1	NP	8	NaN	0.0542807	2266
Q32P44	EMAL3_HUMAN	1	1	0.93837	0.96779	SSS	6	1	2	5	3	0.3125	0.0401786	896
Q05BV3	EMAL5_HUMAN	1	1	0.96954	0.95561	ATG LAV	7 7	8	1	NP	4	NaN	0.0365668	1969
Q6ZMW3	EMAL6_HUMAN	1	1	0.9662	0.95134	ATG	7	42	1	2	7	0.0526316	0.0572012	1958
P50402	EMD_HUMAN	1	1	0.92819	0.97745	SSS	9	1	1	5	1	0.555556	0.0669291	254
Q96A84	EMID1_HUMAN	1	1	0.89092	0.93468	GPP	14	3	3	16	3	0.421053	0.136054	441
Q96A83	EMID2_HUMAN	1	1	0.90213	0.94043	GPP PGP PPG	12 12 12	3	3	12	3	0.333333	0.131519	441
Q9Y6C2	EMIL1_HUMAN	1	1	0.8925	0.94058	GRL PPG	7 7	6	2	4	6	0.117647	0.0875984	1016
Q9BXX0	EMIL2_HUMAN	1	0	0.95667	0.97654	PGA	5	9	1	NP	1	NaN	0.014245	1053
Q7Z589	EMSY_HUMAN	1	1	0.90156	0.94264	SSS	11	1	1	5	6	0.138889	0.065053	1322
Q04741	EMX1_HUMAN	1	0	0.92653	0.9798	AAA	5	1	1	3	1	0.6	0.0350195	257
Q8N8S7	ENAH_HUMAN	1	1	0.90902	0.90355	PPP	23	5	8	28	10	0.245614	0.245347	591
Q8NFI3	ENASE_HUMAN	1	0	0.95503	0.98026	RRR	5	1	1	3	1	0.6	0.0121131	743
Q03111	ENL_HUMAN	0	0	0.91277	0.9641	PPP	12	1	2	12	3	0.444444	0.0948122	559
A6NNW6	ENO4_HUMAN	1	1	0.95024	0.97915	PPP	7	1	1	6	1	0.857143	0.0143312	628
P14625	ENPL_HUMAN	1	1	0.93648	0.96913	EEE	11	1	1	5	2	0.3125	0.0423412	803
Q9Y5L3	ENTP2_HUMAN	1	1	0.94059	0.97827	LLL	6	1	1	2	1	0.333333	0.0282828	495
O95936	EOMES_HUMAN	1	1	0.94312	0.96886	AAA	17	1	1	12	1	0.705882	0.0393586	686
Q9UBC2	EP15R_HUMAN	1	1	0.92152	0.9526	DPF	21	5	3	7	4	0.184211	0.106481	864
Q09472	EP300_HUMAN	1	1	0.94362	0.93384	QQQ	16	1	1	5	31	0.0239234	0.190555	2414
Q96L91	EP400_HUMAN	1	1	0.92761	0.91432	QQQ	35	1	4	44	65	0.100917	0.277303	3159
Q9H2F5	EPC1_HUMAN	1	1	0.95498	0.97276	PSS	5	18	1	NP	1	NaN	0.0179426	836
Q9HCE0	EPG5_HUMAN	1	1	0.957	0.94934	SVL	8	9	1	NP	14	NaN	0.0876309	2579
P29317	EPHA2_HUMAN	1	0	0.97107	0.97759	AAA	5	1	1	3	1	0.6	0.00922131	976
P54753	EPHB3_HUMAN	1	0	0.96536	0.97644	PPP	5	1	1	2	1	0.4	0.011022	998
O15197	EPHB6_HUMAN	1	1	0.94484	0.9708	SSS	9	1	1	8	1	0.888889	0.0107738	1021
P58107	EPIPL_HUMAN	1	1	0.91755	0.80762	LLE	32	534	402	1739	478	0.473197	0.844794	5090
Q9Y6I3	EPN1_HUMAN	1	1	0.90871	0.94594	DPW	9	12	4	4	7	0.0909091	0.152778	576
Q9H201	EPN3_HUMAN	1	1	0.92558	0.96667	DPW PSS	5 5	14	1	NP	2	NaN	0.0474684	632
P42566	EPS15_HUMAN	1	1	0.93445	0.96133	DPF	15	6	1	4	1	0.266667	0.0502232	896
Q12929	EPS8_HUMAN	1	1	0.96023	0.97703	PAP PPP	5 5	1	1	2	2	0.2	0.0304136	822
Q99645	EPYC_HUMAN	1	0	0.93294	0.98678	EEE	5	1	1	4	1	0.8	0.0217391	322
P21860	ERBB3_HUMAN	1	1	0.96762	0.97104	GPG	6	2	1	NP	1	NaN	0.0126677	1342
O15083	ERC2_HUMAN	1	1	0.90725	0.95233	HHH	11	1	1	8	4	0.275862	0.0731452	957
P19447	ERCC3_HUMAN	1	1	0.96824	0.9815	EEE	6	1	1	3	1	0.5	0.0153453	782
P28715	ERCC5_HUMAN	1	1	0.94103	0.96174	SSS	8	1	1	NP	2	NaN	0.0311973	1186
Q03468	ERCC6_HUMAN	0	0	0.9601	0.97257	EEE	6	1	1	4	1	0.666667	0.00669792	1493
P15170	ERF3A_HUMAN	1	1	0.95346	0.98339	EEE	5	1	1	3	1	0.6	0.0180361	499
P50548	ERF_HUMAN	1	1	0.91283	0.96014	SSS	11	1	3	14	4	0.538462	0.0912409	548
O76062	ERG24_HUMAN	1	1	0.92397	0.97229	ALL LLL	5 5	1	1	2	2	0.2	0.0526316	418
Q86X53	ERIC1_HUMAN	0	0	0.92674	0.94018	EED	14	8	4	14	6	0.35	0.17833	443
O75460	ERN1_HUMAN	1	0	0.96259	0.97654	QQQ	6	1	1	4	1	0.666667	0.0102354	977
Q9H501	ESF1_HUMAN	1	1	0.9137	0.95404	KKK	9	2	2	4	7	0.0888889	0.102233	851
Q14674	ESPL1_HUMAN	1	1	0.93141	0.93854	LLL	10	19	3	3	19	0.0275229	0.123585	2120
Q6ZVH7	ESPNL_HUMAN	1	1	0.92588	0.96373	PPP	5	1	1	3	1	0.6	0.00895522	1005
B1AK53	ESPN_HUMAN	1	1	0.92906	0.95252	PPP	21	1	2	19	4	0.487179	0.087822	854
Q9H6T0	ESRP2_HUMAN	1	1	0.93257	0.96936	PPP	8	1	1	6	1	0.75	0.0165062	727
Q86US8	EST1A_HUMAN	1	1	0.9495	0.96588	RLL	6	90	1	NP	1	NaN	0.012685	1419
Q8N693	ESX1_HUMAN	0	0	0.88286	0.89671	PPM	12	9	9	56	9	0.727273	0.263547	406
Q9BSJ8	ESYT1_HUMAN	1	1	0.93737	0.96249	LPL	5	68	1	NP	1	NaN	0.013587	1104
Q9NY74	ETAA1_HUMAN	1	0	0.94408	0.97042	SKT	6	3	1	NP	2	NaN	0.0356371	926
O60883	ETBR2_HUMAN	1	1	0.95266	0.97871	CCC LAV	5 5	1	1	4	2	0.4	0.045738	481
Q7Z2Z2	ETUD1_HUMAN	1	1	0.96324	0.97465	AVL	5	25	1	NP	1	NaN	0.0133929	1120
P57679	EVC_HUMAN	1	1	0.92222	0.96371	QEL SSS	5 5	1	1	2	2	0.2	0.0262097	992
Q03112	EVI1_HUMAN	1	1	0.95461	0.97055	SNL	5	28	1	NP	1	NaN	0.0142721	1051
P34910	EVI2B_HUMAN	1	1	0.91976	0.97547	PPP QPT	5 5	1	1	3	2	0.3	0.0535714	448
Q96CN4	EVI5L_HUMAN	0	0	0.93033	0.96263	LQE LRE REL RLR	5 5 5 5	81	2	2	4	0.1	0.0629723	794
O60447	EVI5_HUMAN	1	1	0.94847	0.97111	AEL	5	7	1	NP	1	NaN	0.0185185	810
Q9UI08	EVL_HUMAN	1	1	0.92701	0.97074	PPP	12	1	1	9	1	0.75	0.0432692	416
Q92817	EVPL_HUMAN	1	1	0.91134	0.92854	KEV	8	60	3	5	30	0.0294118	0.205607	2033
P49640	EVX1_HUMAN	1	1	0.91248	0.96791	AAA	6	1	1	2	1	0.333333	0.034398	407
Q03828	EVX2_HUMAN	1	1	0.87981	0.90518	AAA	36	1	2	39	5	0.549296	0.241597	476
Q01844	EWS_HUMAN	1	1	0.87483	0.90085	RGG	22	3	4	12	15	0.096	0.320122	656
Q86VI1	EX3L1_HUMAN	1	1	0.88938	0.95141	ALS	6	7	1	NP	6	NaN	0.11126	746
Q8IYI6	EXOC8_HUMAN	1	0	0.94983	0.97656	AAA	7	1	1	3	1	0.428571	0.0206897	725
Q8NEV8	EXPH5_HUMAN	1	1	0.94357	0.95325	SEN SLP SNS SPS	6 6 6 6	71	1	2	5	0.0689655	0.042735	1989
Q92935	EXTL1_HUMAN	1	0	0.93892	0.97257	LAL	5	20	1	NP	1	NaN	0.0221893	676
Q5T1H1	EYS_HUMAN	0	0	0.96743	0.94534	NGT	8	38	5	6	20	0.0535714	0.0988942	3165
Q15910	EZH2_HUMAN	1	1	0.97202	0.98384	DDD	5	1	1	4	1	0.8	0.00938338	746
P15311	EZRI_HUMAN	1	1	0.9369	0.97555	PPP	5	1	1	4	1	0.8	0.0119454	586
Q969W3	F104A_HUMAN	0	0	0.87869	0.96692	SSS	6	1	1	5	1	0.833333	0.0430108	186
Q9H1Q7	F113A_HUMAN	1	0	0.94167	0.98446	PPP	5	1	1	NP	1	NaN	0.0286344	454
Q8IWF6	F116A_HUMAN	1	1	0.95964	0.9801	KTL	5	33	1	NP	1	NaN	0.0246711	608
Q9C073	F117A_HUMAN	1	0	0.91326	0.96705	ASP GSP	5 5	15	1	NP	2	NaN	0.0662252	453
Q6P1L5	F117B_HUMAN	1	1	0.91694	0.95251	GGG	11	1	2	10	3	0.4	0.0933786	589
Q9NZB2	F120A_HUMAN	1	1	0.95907	0.97292	GRG	6	2	1	NP	2	NaN	0.0286225	1118
Q96EK7	F120B_HUMAN	1	1	0.97109	0.94381	EVP	13	12	14	59	15	0.556604	0.167033	910
Q9NX05	F120C_HUMAN	1	1	0.95432	0.96839	LPP	8	1	1	3	5	0.1	0.060219	1096
Q7Z309	F122B_HUMAN	1	0	0.90877	0.96944	SSS	5	1	1	2	1	0.4	0.0445344	247
Q8N7J2	F123A_HUMAN	0	0	0.90484	0.96296	GGG	10	1	1	4	1	0.4	0.0327869	671
Q5JTC6	F123B_HUMAN	0	0	0.93383	0.95628	EEE	18	1	1	12	3	0.387097	0.0537445	1135
Q8N944	F123C_HUMAN	0	0	0.91536	0.96705	PAA	6	54	1	NP	1	NaN	0.0209059	861
Q9H7P6	F125B_HUMAN	1	0	0.956	0.98591	PPP	6	1	1	4	1	0.666667	0.031348	319
Q4G0M1	F132B_HUMAN	1	0	0.88706	0.96326	PGP	5	3	1	2	1	0.4	0.0423729	354
Q8N9E0	F133A_HUMAN	0	0	0.81693	0.90691	KKK	16	1	2	17	2	0.607143	0.201613	248
Q5BKY9	F133B_HUMAN	1	1	0.80723	0.90655	KKK	18	1	2	18	2	0.6	0.218623	247
Q8NC44	F134A_HUMAN	1	1	0.90078	0.96039	EEE	6	1	1	3	1	0.5	0.0220994	543
Q9P2D6	F135A_HUMAN	1	1	0.95182	0.96355	SVV	5	38	1	NP	1	NaN	0.00990099	1515
Q9UHL3	F153A_HUMAN	0	0	0.92897	0.9402	DLE	6	3	1	3	1	0.5	0.0580645	310
P0C7A2	F153B_HUMAN	0	0	0.94445	0.9448	DLE	6	3	1	3	1	0.5	0.0465116	387
Q8IYX7	F154A_HUMAN	0	0	0.96096	0.98207	LTT	5	67	1	2	1	0.4	0.0316456	474
B1AL88	F155A_HUMAN	1	1	0.95873	0.96954	QQQ	13	1	1	10	1	0.769231	0.0414847	458
C9JC47	F157A_HUMAN	0	0	0.94163	0.97679	QQQ	12	1	1	11	1	0.916667	0.0365535	383
P0CG42	F157B_HUMAN	0	0	0.94001	0.98045	QQQ	10	1	1	9	1	0.9	0.03125	384
P0CG43	F157C_HUMAN	0	0	0.94184	0.97275	QQQ	14	1	1	13	1	0.928571	0.0413437	387
Q3B820	F161A_HUMAN	1	0	0.93355	0.96804	EEE	6	1	1	NP	1	NaN	0.0242424	660
Q9Y6X4	F169A_HUMAN	1	1	0.93555	0.97313	SSE	5	18	1	NP	1	NaN	0.0223881	670
Q8N612	F16A2_HUMAN	1	1	0.9189	0.95654	LLL	6	1	1	NP	2	NaN	0.031893	972
Q86V87	F16B2_HUMAN	1	1	0.94316	0.97757	LLQ	5	14	1	NP	1	NaN	0.0201884	743
A8MVW0	F1712_HUMAN	1	1	0.90979	0.95727	PPP	6	1	2	6	3	0.375	0.0387409	826
Q6P995	F171B_HUMAN	1	1	0.95454	0.97145	QQQ	12	1	1	11	1	0.916667	0.0169492	826
Q8N128	F177A_HUMAN	1	1	0.93285	0.98016	EEE	6	1	1	5	1	0.833333	0.0375587	213
A6PVY3	F177B_HUMAN	0	0	0.948	0.98554	EEE	5	1	1	4	1	0.8	0.0443038	158
Q8IXR5	F178B_HUMAN	1	0	0.94104	0.97295	LLL	5	1	1	3	1	0.6	0.0108827	827
Q6ZUX3	F179A_HUMAN	1	1	0.93104	0.96088	AVL LPS SLP	5 5 5	179	2	2	3	0.133333	0.0382728	1019
Q9Y4F4	F179B_HUMAN	1	1	0.94496	0.95994	LLL PSA	6 6	227	1	2	3	0.117647	0.0284884	1720
A6NEQ2	F181B_HUMAN	1	0	0.87233	0.9602	AAP PPP	5 5	1	1	3	2	0.3	0.056338	426
Q8NB25	F184A_HUMAN	0	0	0.90686	0.95095	LEE	9	51	3	3	6	0.0769231	0.0833333	1140
Q9ULE4	F184B_HUMAN	1	1	0.90796	0.94295	LQA	7	14	3	3	13	0.0422535	0.157547	1060
A6NE01	F186A_HUMAN	1	1	0.91809	0.87277	QAQ	48	12	19	200	31	0.38835	0.296895	2351
P81408	F189B_HUMAN	1	1	0.90832	0.97023	PPP	5	1	1	NP	1	NaN	0.0194611	668
Q9C0I3	F190A_HUMAN	1	1	0.93467	0.96969	SSS	7	1	1	NP	1	NaN	0.0211111	900
P78312	F193A_HUMAN	1	1	0.95033	0.96422	EEE KKK	6 6	1	3	8	4	0.363636	0.0395257	1265
Q96PV7	F193B_HUMAN	1	1	0.91582	0.95579	SSS	16	1	2	15	3	0.555556	0.0554324	902
Q7L0X2	F194A_HUMAN	1	1	0.94384	0.96643	EEE	22	1	1	15	1	0.681818	0.0542986	663
Q5W0A0	F194B_HUMAN	0	0	0.91909	0.93521	EEE	20	12	9	27	9	0.325301	0.173851	696
Q6PEV8	F199X_HUMAN	1	1	0.93105	0.9751	SAS	6	2	1	NP	1	NaN	0.0438144	388
Q6ZU69	F205A_HUMAN	1	1	0.94345	0.96321	GLP	5	18	1	NP	1	NaN	0.011236	1335
Q63HN1	F205B_HUMAN	0	0	0.93736	0.97436	GLP	5	18	1	NP	1	NaN	0.0269784	556
Q9UK61	F208A_HUMAN	1	1	0.95595	0.96724	GGG LLE SLL	5 5 5	1	1	3	3	0.2	0.0215569	1670
Q5VWN6	F208B_HUMAN	1	1	0.9484	0.95134	SSS	6	41	2	2	7	0.0555556	0.0423868	2430
Q5T7N8	F27D1_HUMAN	0	0	0.87505	0.95901	THT	7	2	2	3	2	0.25	0.111628	215
Q3ZLR7	F48B1_HUMAN	0	0	0.91452	0.95992	QPQ	8	2	2	4	3	0.222222	0.0437424	823
P0C7V6	F48B2_HUMAN	0	0	0.91812	0.95609	APA	9	2	4	10	6	0.25641	0.0917993	817
Q8N5Q1	F71E2_HUMAN	0	0	0.92242	0.95909	KAP QKA	7 7	10	7	15	8	0.326087	0.0932755	922
Q5TZJ5	F75A1_HUMAN	0	0	0.94117	0.96494	ASS PSP	5 5	2	1	NP	2	NaN	0.0215293	1347
Q5RGS2	F75A2_HUMAN	0	0	0.94141	0.96508	ASS PSP	5 5	2	1	NP	2	NaN	0.0215293	1347
Q5VYP0	F75A3_HUMAN	0	0	0.94023	0.96467	ASS PSP	5 5	2	1	NP	2	NaN	0.0215293	1347
Q4VX67	F75A4_HUMAN	0	0	0.94084	0.9654	ASS PSP	5 5	2	1	NP	2	NaN	0.0215293	1347
Q5VU36	F75A5_HUMAN	0	0	0.94105	0.96569	ASS PSP	5 5	2	1	NP	2	NaN	0.0215293	1347
Q5VVP1	F75A6_HUMAN	0	0	0.93943	0.96484	ASS PSP	5 5	2	1	NP	2	NaN	0.0215934	1343
Q8IWB4	F75A7_HUMAN	0	0	0.94141	0.9654	ASS PSP	5 5	2	1	NP	2	NaN	0.0215293	1347
Q6ZQQ2	F75D1_HUMAN	0	0	0.94353	0.95713	LPS	6	253	2	2	7	0.0555556	0.0640863	1576
P23610	F8I2_HUMAN	1	1	0.86483	0.94743	AAA	10	1	3	11	5	0.366667	0.150943	371
Q86YD7	F90A1_HUMAN	0	0	0.9115	0.97391	SSS	5	1	1	2	1	0.4	0.0237069	464
Q658T7	F90A2_HUMAN	0	0	0.90981	0.97434	SSS	5	1	1	2	1	0.4	0.0237581	463
A8MXJ8	F90A5_HUMAN	0	0	0.91098	0.97296	SSS	6	1	1	3	1	0.5	0.0258621	464
A6NKC0	F90A7_HUMAN	0	0	0.91053	0.97589	SSS	6	1	1	3	1	0.5	0.0258621	464
A6NJQ4	F90A8_HUMAN	0	0	0.90995	0.97559	SSS	6	1	1	3	1	0.5	0.0258621	464
A6NNJ1	F90A9_HUMAN	0	0	0.90921	0.9751	SSS	6	1	1	3	1	0.5	0.0258621	464
A6NDY2	F90AA_HUMAN	0	0	0.91128	0.97443	SSS	6	1	1	3	1	0.5	0.0258621	464
A8MX19	F90AC_HUMAN	0	0	0.90878	0.97327	SSS	6	1	1	3	1	0.5	0.0258621	464
P0C7W8	F90AD_HUMAN	0	0	0.90962	0.97278	SSS	6	1	1	3	1	0.5	0.0258621	464
P0C7W9	F90AE_HUMAN	0	0	0.91042	0.97278	SSS	6	1	1	3	1	0.5	0.0258621	464
A6NEW6	F90AG_HUMAN	0	0	0.90936	0.97461	SSS	6	1	1	3	1	0.5	0.0258621	464
A6NE21	F90AI_HUMAN	0	0	0.90891	0.97461	SSS	6	1	1	3	1	0.5	0.0258621	464
P0C7V4	F90AJ_HUMAN	0	0	0.90995	0.97278	SSS	6	1	1	3	1	0.5	0.0258621	464
A6NIJ5	F90AK_HUMAN	0	0	0.91547	0.97492	SSS	6	1	1	3	1	0.5	0.0258621	464
A6NNH2	F90AL_HUMAN	0	0	0.90979	0.97396	LQP	5	6	1	NP	1	NaN	0.0326797	459
A8MWA6	F90AM_HUMAN	0	0	0.91036	0.9754	SSS	6	1	1	3	1	0.5	0.0258621	464
A8MXZ1	F90AN_HUMAN	0	0	0.90903	0.97278	SSS	6	1	1	3	1	0.5	0.0258621	464
P0C7X0	F90AO_HUMAN	0	0	0.91011	0.97327	SSS	6	1	1	3	1	0.5	0.0258621	464
Q9NYF5	FA13B_HUMAN	1	1	0.9379	0.96783	EEE	6	1	1	3	1	0.5	0.0131148	915
Q641Q2	FA21A_HUMAN	0	0	0.91129	0.93687	DEE	13	1	3	6	17	0.0504202	0.181954	1341
Q5SNT6	FA21B_HUMAN	0	0	0.90462	0.93402	DEE	13	1	3	6	17	0.0504202	0.194733	1253
Q9Y4E1	FA21C_HUMAN	0	0	0.91216	0.93671	DEE	12	1	3	6	16	0.0540541	0.180577	1318
Q5SRD0	FA21D_HUMAN	0	0	0.90826	0.96857	DIF	5	5	1	NP	1	NaN	0.0487013	308
Q8IVF1	FA22A_HUMAN	0	0	0.91741	0.95846	PPP	9	1	1	3	2	0.214286	0.0318907	878
A6NNL0	FA22B_HUMAN	0	0	0.9202	0.9582	PPP	9	1	1	3	2	0.2	0.0353075	878
Q5VT03	FA22D_HUMAN	0	0	0.91662	0.95879	PPP	9	1	1	3	2	0.214286	0.0347395	806
B1AL46	FA22E_HUMAN	0	0	0.91958	0.95741	PPP	9	1	1	3	2	0.2	0.0353075	878
A1L443	FA22F_HUMAN	0	0	0.90977	0.95511	PPP	8	15	3	5	3	0.277778	0.0515873	756
Q5VZR2	FA22G_HUMAN	0	0	0.90996	0.95991	PPP	7	1	1	2	2	0.166667	0.0418354	741
Q5VSL9	FA40A_HUMAN	1	1	0.9625	0.97654	PPP	7	1	3	9	3	0.5	0.0430108	837
Q9ULQ0	FA40B_HUMAN	1	1	0.95945	0.97417	LLL	7	1	1	4	1	0.571429	0.0155875	834
Q8N2R8	FA43A_HUMAN	1	1	0.92332	0.97787	EEE	7	1	1	4	1	0.571429	0.0307329	423
Q96IP4	FA46A_HUMAN	0	0	0.9642	0.98045	GGG	6	5	3	9	3	0.5625	0.0701357	442
Q5JRC9	FA47A_HUMAN	0	0	0.924	0.91945	EPP	13	13	8	24	16	0.196721	0.261694	791
Q8NA70	FA47B_HUMAN	0	0	0.93519	0.94031	PEP	10	12	9	26	9	0.440678	0.190698	645
Q5HY64	FA47C_HUMAN	0	0	0.89372	0.79253	EPP	43	24	24	141	26	0.306522	0.545894	1035
Q8NEM7	FA48A_HUMAN	1	0	0.94279	0.97082	QQQ	8	1	1	6	2	0.461538	0.0346598	779
Q14320	FA50A_HUMAN	1	1	0.91858	0.97285	EEE	9	1	1	5	1	0.555556	0.0501475	339
Q75VX8	FA59B_HUMAN	1	1	0.91356	0.95858	SSS	7	6	2	4	4	0.181818	0.0606407	874
P12259	FA5_HUMAN	1	1	0.96472	0.93359	LSP	21	9	17	44	29	0.187234	0.164568	2224
Q8NBR6	FA63B_HUMAN	1	1	0.93974	0.97259	AAA	9	1	1	6	1	0.666667	0.0241546	621
Q6ZS17	FA65A_HUMAN	1	1	0.92441	0.94903	PTH SPT	10 10	7	4	16	10	0.235294	0.121014	1223
Q8IYT1	FA71A_HUMAN	0	0	0.93613	0.9734	AAA AGA	5 5	4	2	2	2	0.2	0.0420875	594
Q8TC56	FA71B_HUMAN	1	1	0.93484	0.97756	GAA	7	15	1	2	1	0.285714	0.0347107	605
Q7L4E1	FA73B_HUMAN	1	1	0.9324	0.9775	ALA	5	2	1	NP	1	NaN	0.0236088	593
Q5HYJ3	FA76B_HUMAN	1	1	0.93572	0.97935	HHH	8	1	2	9	2	0.692308	0.0619469	339
Q9BQN1	FA83C_HUMAN	0	0	0.92209	0.96261	LDL	6	47	1	2	2	0.181818	0.0441767	747
Q9H4H8	FA83D_HUMAN	1	0	0.94668	0.97854	AAA	5	1	1	4	1	0.8	0.0119658	585
A6ND36	FA83G_HUMAN	1	1	0.94611	0.97614	PEP	6	2	1	NP	1	NaN	0.0206561	823
Q6ZRV2	FA83H_HUMAN	1	1	0.91469	0.94887	AAA ERR PER PVP	6 6 6 6	11	3	8	8	0.181818	0.0916031	1179
Q9UBU6	FA8A1_HUMAN	0	0	0.93414	0.97651	AAA	6	1	1	3	1	0.5	0.0290557	413
P00451	FA8_HUMAN	1	1	0.96978	0.95752	ESG LGP LIG SGL TLF VSS	5 5 5 5 5 5	18	1	NP	6	NaN	0.0353041	2351
Q8NCA5	FA98A_HUMAN	1	1	0.92557	0.93289	GGR	14	3	3	13	7	0.188406	0.202312	519
Q9BXW9	FACD2_HUMAN	1	1	0.9489	0.96401	EKL SLL VLS	5 5 5	14	1	NP	3	NaN	0.0299116	1471
Q9UNN5	FAF1_HUMAN	1	0	0.95619	0.97882	SSS	5	1	1	3	1	0.6	0.0138462	650
Q53R41	FAKD1_HUMAN	1	0	0.95579	0.97795	SVL	6	40	1	NP	1	NaN	0.0212515	847
Q8IZU1	FAM9A_HUMAN	0	0	0.86121	0.90376	EEE	23	1	2	26	2	0.764706	0.150602	332
Q8IZU0	FAM9B_HUMAN	0	0	0.90159	0.97756	EEE	6	1	1	4	1	0.666667	0.0537634	186
O15360	FANCA_HUMAN	1	1	0.93904	0.95772	AAL	8	18	1	NP	6	NaN	0.0611684	1455
Q8NB91	FANCB_HUMAN	1	0	0.95302	0.97602	KLS	5	31	1	NP	1	NaN	0.0174622	859
Q9HB96	FANCE_HUMAN	0	0	0.89433	0.96622	EEE	5	1	1	2	1	0.4	0.0205224	536
O15287	FANCG_HUMAN	1	1	0.90383	0.96097	LLL	6	1	1	2	2	0.181818	0.0434084	622
Q9NVI1	FANCI_HUMAN	1	1	0.93857	0.9611	EEE	6	1	1	5	5	0.192308	0.0512048	1328
Q8IYD8	FANCM_HUMAN	1	1	0.95758	0.96087	LNS	7	10	1	NP	5	NaN	0.0424805	2048
P49327	FAS_HUMAN	1	1	0.9482	0.94563	LLS SLA	8 8	154	3	3	15	0.0352941	0.0896057	2511
Q14517	FAT1_HUMAN	0	0	0.95626	0.91525	ATD NDN	16 16	105	12	16	92	0.0276817	0.290323	4588
Q9NYQ8	FAT2_HUMAN	1	1	0.95908	0.92219	NDN	15	105	9	13	64	0.0320988	0.227409	4349
Q8TDW7	FAT3_HUMAN	1	1	0.95284	0.91483	NDN	18	105	12	18	88	0.0315236	0.280889	4589
Q6V0I7	FAT4_HUMAN	1	1	0.95171	0.90704	NDN	25	105	11	15	119	0.01875	0.347119	4981
Q8TES7	FBF1_HUMAN	1	1	0.90362	0.95178	ERA	7	37	2	2	4	0.0869565	0.0538394	1133
Q8WUP2	FBLI1_HUMAN	1	1	0.93421	0.96727	PPP	15	1	1	11	1	0.733333	0.0616622	373
A6NHQ2	FBLL1_HUMAN	1	1	0.90309	0.95004	GGG	18	1	1	9	3	0.310345	0.144144	333
P98095	FBLN2_HUMAN	1	1	0.94697	0.95711	EEE	7	1	2	8	7	0.205128	0.0844595	1184
O95967	FBLN4_HUMAN	1	0	0.95337	0.97136	LLL	5	1	1	3	1	0.6	0.020316	443
P35555	FBN1_HUMAN	1	1	0.94827	0.91009	DEC	26	42	12	18	65	0.0361446	0.353187	2871
P35556	FBN2_HUMAN	1	1	0.94717	0.90355	DEC	29	42	13	22	71	0.0402194	0.375	2912
Q75N90	FBN3_HUMAN	0	0	0.9395	0.90259	DEC	31	42	12	26	62	0.0533881	0.362763	2809
P22087	FBRL_HUMAN	1	1	0.90937	0.93366	GGG	16	1	1	11	6	0.22	0.193146	321
Q9HAH7	FBRS_HUMAN	1	1	0.87299	0.93941	AAA	20	1	2	18	2	0.72	0.0847826	460
Q9HCM7	FBSL_HUMAN	0	0	0.88333	0.93567	PPA	9	4	1	3	10	0.0461538	0.135885	1045
P0C2W1	FBSP1_HUMAN	1	0	0.9461	0.98171	GAG	6	2	1	2	1	0.333333	0.0559441	286
Q9UKB1	FBW1B_HUMAN	1	1	0.96476	0.97971	CLQ	5	9	1	NP	1	NaN	0.0276753	542
Q86XK2	FBX11_HUMAN	1	1	0.97264	0.95719	PPP	12	1	2	16	6	0.363636	0.0658037	927
Q6PIJ6	FBX38_HUMAN	1	1	0.97109	0.97893	DEE	5	27	1	NP	1	NaN	0.0126263	1188
Q9UK99	FBX3_HUMAN	1	1	0.9689	0.97933	EEE	10	1	1	7	1	0.7	0.0339703	471
Q8TF61	FBX41_HUMAN	1	1	0.92083	0.96065	AAA	11	1	1	9	3	0.428571	0.0491429	875
Q6P3S6	FBX42_HUMAN	1	1	0.95463	0.97165	LSP	5	16	1	NP	1	NaN	0.0209205	717
Q6PJ61	FBX46_HUMAN	1	1	0.92737	0.96801	GGG PPP	6 6	1	2	4	3	0.235294	0.0646766	603
Q9UKC9	FBXL2_HUMAN	1	0	0.93051	0.97202	ITD	5	26	1	NP	1	NaN	0.035461	423
Q9UKA1	FBXL5_HUMAN	1	1	0.96853	0.9805	SGC	5	28	1	NP	1	NaN	0.0217077	691
Q96CD0	FBXL8_HUMAN	1	0	0.86871	0.96571	AAA	5	1	1	2	1	0.4	0.0294118	374
P57775	FBXW4_HUMAN	1	0	0.96036	0.98224	EEE	5	1	1	4	1	0.8	0.0169903	412
Q969H0	FBXW7_HUMAN	1	1	0.95764	0.96585	EEE VSG	5 5	40	1	3	2	0.3	0.0367751	707
Q8WWV6	FCAMR_HUMAN	1	0	0.92977	0.97064	PAA TPA	5 5	10	2	4	2	0.4	0.0413534	532
Q9Y6R7	FCGBP_HUMAN	0	0	0.94555	0.84715	LCG	23	1201	96	189	289	0.0898716	0.672155	5405
O14526	FCHO1_HUMAN	1	1	0.93314	0.96839	PGP PSP	5 5	26	1	NP	2	NaN	0.0326209	889
Q0JRZ9	FCHO2_HUMAN	1	1	0.94715	0.97519	SSS	10	1	1	5	1	0.5	0.0246914	810
Q96RD9	FCRL5_HUMAN	1	0	0.94537	0.91792	VTL	11	93	15	49	17	0.485149	0.233367	977
Q6BAA4	FCRLB_HUMAN	1	0	0.9277	0.98056	LLL	5	1	1	NP	1	NaN	0.0305164	426
Q86WN1	FCSD1_HUMAN	1	1	0.91771	0.97181	ELS PPP	5 5	1	1	3	2	0.3	0.0347826	690
Q9BSK4	FEM1A_HUMAN	0	0	0.94763	0.97244	TPL	5	46	1	NP	1	NaN	0.0224215	669
Q96RJ6	FER3L_HUMAN	1	0	0.90415	0.96981	EEE	7	1	1	5	1	0.714286	0.0662651	166
Q99581	FEV_HUMAN	1	1	0.90123	0.95721	AAA	13	1	1	10	1	0.769231	0.0798319	238
Q99689	FEZ1_HUMAN	1	1	0.92232	0.97392	EEE	8	1	1	4	1	0.5	0.0408163	392
A0PJY2	FEZF1_HUMAN	1	1	0.94746	0.97295	CGK	5	28	1	3	1	0.6	0.0315789	475
Q8TBJ5	FEZF2_HUMAN	1	1	0.93714	0.96367	GGG	14	1	1	13	2	0.684211	0.0675381	459
O15552	FFAR2_HUMAN	1	1	0.9382	0.98428	LLL	6	1	1	4	1	0.666667	0.030303	330
Q9UID3	FFR_HUMAN	1	1	0.93314	0.97315	AAA	6	1	2	5	2	0.454545	0.0294118	782
P98174	FGD1_HUMAN	1	1	0.94382	0.97038	PGP	7	1	1	3	3	0.166667	0.0437045	961
Q6ZNL6	FGD5_HUMAN	1	1	0.9405	0.95836	EEE	7	1	1	3	6	0.0909091	0.0608755	1462
Q6ZV73	FGD6_HUMAN	1	1	0.95315	0.96471	SSE SSS	6 6	1	1	NP	2	NaN	0.0237762	1430
P09038	FGF2_HUMAN	1	0	0.90272	0.96333	GRG RGR	7 7	2	2	6	2	0.428571	0.0833333	288
P12034	FGF5_HUMAN	1	0	0.93147	0.98025	SSS	6	1	1	2	1	0.333333	0.0522388	268
P11362	FGFR1_HUMAN	1	1	0.96645	0.98133	DDD	5	1	1	4	1	0.8	0.00851582	822
P22455	FGFR4_HUMAN	1	1	0.94475	0.97389	SSS	5	1	1	NP	1	NaN	0.0162095	802
Q8N441	FGRL1_HUMAN	1	0	0.94217	0.97678	LLL	6	1	1	3	1	0.5	0.0238095	504
B1AJZ9	FHAD1_HUMAN	1	1	0.92183	0.94797	LEE QKE	7 7	36	7	9	12	0.132353	0.116147	1412
Q9C0D6	FHDC1_HUMAN	1	1	0.92886	0.95795	PPP	18	1	2	15	3	0.517241	0.0498688	1143
Q9Y613	FHOD1_HUMAN	1	1	0.92916	0.96052	PPP	9	1	1	6	1	0.666667	0.0128866	1164
Q2V2M9	FHOD3_HUMAN	1	1	0.94747	0.95939	PPP	16	1	1	10	1	0.625	0.0196906	1422
P02671	FIBA_HUMAN	0	0	0.95155	0.96279	PGS	9	13	4	8	5	0.242424	0.0773672	866
A6NMB9	FIGL2_HUMAN	0	0	0.86883	0.95062	PPP	9	1	2	7	5	0.233333	0.113323	653
Q5HY92	FIGN_HUMAN	1	1	0.94471	0.96868	PPP	9	1	1	7	2	0.5	0.0368906	759
Q4L180	FIL1L_HUMAN	1	1	0.92715	0.95707	ELE KLK	6 6	94	3	3	5	0.111111	0.0643172	1135
Q5D862	FILA2_HUMAN	1	1	0.79497	0.74416	GSG	54	75	90	282	114	0.182171	0.795901	2391
P20930	FILA_HUMAN	1	1	0.80757	0.72434	SRH	77	324	198	774	231	0.245247	0.889929	4061
P02751	FINC_HUMAN	1	1	0.95701	0.93744	CTC ITG TGY	8 8 8	90	11	14	27	0.0897436	0.157586	2386
Q6UN15	FIP1_HUMAN	1	1	0.92419	0.95369	PPP	9	2	2	6	4	0.214286	0.111111	594
Q96SL8	FIZ1_HUMAN	1	1	0.89422	0.95357	AAA	10	1	1	6	1	0.6	0.0362903	496
Q96AY3	FKB10_HUMAN	1	1	0.95295	0.95813	RYH	5	112	1	2	1	0.4	0.0257732	582
Q9NYL4	FKB11_HUMAN	1	1	0.91687	0.97998	LLL	5	1	1	4	1	0.8	0.0348259	201
Q5T1M5	FKB15_HUMAN	1	1	0.93543	0.96236	EEE	6	1	2	6	2	0.545455	0.0172272	1219
Q14318	FKBP8_HUMAN	1	0	0.92543	0.97252	EEE	10	1	1	8	1	0.8	0.0339806	412
Q15007	FL2D_HUMAN	1	1	0.92099	0.98669	QQQ	5	1	1	2	1	0.4	0.0277778	396
Q8NFG4	FLCN_HUMAN	1	1	0.96373	0.98173	EEE	5	1	1	2	1	0.4	0.0189983	579
Q13045	FLII_HUMAN	1	1	0.96016	0.96769	AAA DLS	5 5	1	1	3	2	0.3	0.0189125	1269
Q7Z7B0	FLIP1_HUMAN	1	1	0.91741	0.95103	EEE	7	1	1	NP	5	NaN	0.0659522	1213
P21333	FLNA_HUMAN	1	1	0.94428	0.92082	SPF	17	97	11	14	48	0.041791	0.274651	2647
O75369	FLNB_HUMAN	1	1	0.94705	0.92441	GPG SPF	16 16	96	9	14	41	0.0484429	0.249424	2602
Q14315	FLNC_HUMAN	1	1	0.94641	0.91828	SPF	22	93	8	12	51	0.0345821	0.270459	2725
O75955	FLOT1_HUMAN	1	1	0.91856	0.9738	AEA	8	11	2	7	2	0.466667	0.0725995	427
Q14254	FLOT2_HUMAN	1	1	0.91885	0.96793	AEA	8	9	2	3	2	0.214286	0.0700935	428
P49771	FLT3L_HUMAN	1	1	0.91079	0.96023	LLL	13	1	1	9	1	0.692308	0.0893617	235
Q9UPI3	FLVC2_HUMAN	1	1	0.94477	0.97302	HPS	5	6	1	2	1	0.4	0.0285171	526
Q68DA7	FMN1_HUMAN	1	1	0.94126	0.95471	PPP	27	1	1	18	2	0.5625	0.0387597	1419
Q9NZ56	FMN2_HUMAN	1	1	0.89857	0.86965	PPP	93	11	10	178	15	0.491713	0.259582	1722
Q96PY5	FMNL2_HUMAN	1	1	0.95109	0.96281	PPP	23	1	1	21	4	0.552632	0.0543278	1086
Q8IVF7	FMNL3_HUMAN	1	1	0.94518	0.96661	PPP	7	1	1	4	3	0.235294	0.0418288	1028
O95466	FMNL_HUMAN	1	1	0.93846	0.96135	PPP	24	1	1	19	4	0.452381	0.0745455	1100
O75044	FNBP2_HUMAN	1	0	0.95777	0.9739	SVK	5	29	1	NP	1	NaN	0.0140056	1071
Q8N3X1	FNBP4_HUMAN	1	1	0.92505	0.94679	PPP	28	1	3	33	3	0.673469	0.079646	1017
Q4ZHG4	FNDC1_HUMAN	0	0	0.93073	0.93911	TTT	16	1	1	7	18	0.0619469	0.137804	1894
Q8TF40	FNIP1_HUMAN	1	1	0.96323	0.97585	SSD SSL	5 5	12	1	NP	2	NaN	0.025729	1166
Q9P278	FNIP2_HUMAN	1	1	0.95804	0.97387	SSS	11	1	1	6	2	0.375	0.0305206	1114
Q8IX07	FOG1_HUMAN	1	1	0.90187	0.93301	PPP	12	2	3	5	15	0.0446429	0.2167	1006
P53539	FOSB_HUMAN	1	1	0.90592	0.97298	PPP	5	1	1	4	1	0.8	0.0207101	338
P55317	FOXA1_HUMAN	1	1	0.92206	0.97448	GGG	5	1	1	3	1	0.6	0.0190678	472
Q9Y261	FOXA2_HUMAN	1	0	0.91959	0.96275	AAG	6	149	2	2	2	0.181818	0.0547046	457
Q5VYV0	FOXB2_HUMAN	1	1	0.8992	0.91794	AAA	29	1	3	40	4	0.701754	0.201389	432
Q12948	FOXC1_HUMAN	1	1	0.90664	0.94149	AAA	14	1	4	25	5	0.543478	0.153707	553
Q16676	FOXD1_HUMAN	1	1	0.86302	0.90516	AAA	30	1	4	39	7	0.557143	0.255914	465
O60548	FOXD2_HUMAN	1	1	0.86004	0.92469	AAA	15	2	5	14	10	0.197183	0.242424	495
Q9UJU5	FOXD3_HUMAN	1	1	0.89112	0.93575	AAA	25	1	1	19	4	0.463415	0.138075	478
O00358	FOXE1_HUMAN	1	1	0.87794	0.94908	AAA	17	1	1	13	1	0.764706	0.0670241	373
Q13461	FOXE3_HUMAN	1	1	0.85162	0.94107	AAA	10	1	1	4	2	0.25	0.122257	319
Q12946	FOXF1_HUMAN	1	1	0.93096	0.96931	GGG	10	1	1	8	1	0.8	0.0369393	379
Q12947	FOXF2_HUMAN	1	1	0.90711	0.94887	SSS	12	1	4	24	4	0.75	0.108108	444
P55316	FOXG1_HUMAN	1	1	0.93439	0.95313	PPP	16	1	2	20	2	0.8	0.0715746	489
A8MTJ6	FOXI3_HUMAN	0	0	0.90038	0.95689	AAA	10	1	2	10	3	0.434783	0.107143	420
Q9P0K8	FOXJ2_HUMAN	1	1	0.93788	0.96308	QQQ	10	1	2	9	3	0.375	0.0818815	574
P85037	FOXK1_HUMAN	1	1	0.90486	0.96019	AAA	11	1	2	11	4	0.37931	0.0832196	733
Q01167	FOXK2_HUMAN	1	1	0.92689	0.96675	GGG	7	1	2	6	2	0.5	0.0363636	660
P58012	FOXL2_HUMAN	1	1	0.89428	0.9341	AAA	16	1	3	18	4	0.514286	0.162234	376
O15353	FOXN1_HUMAN	1	0	0.91625	0.96031	PGP	8	2	1	NP	1	NaN	0.0354938	648
P32314	FOXN2_HUMAN	0	0	0.94939	0.98422	GSL	5	13	1	NP	1	NaN	0.0348028	431
Q12778	FOXO1_HUMAN	1	1	0.93445	0.97142	AAA	11	1	1	5	2	0.3125	0.0580153	655
O43524	FOXO3_HUMAN	1	0	0.91959	0.97112	GSG	5	5	1	NP	1	NaN	0.0222883	673
P98177	FOXO4_HUMAN	1	1	0.91935	0.97576	SSS	5	19	1	NP	1	NaN	0.029703	505
A8MYZ6	FOXO6_HUMAN	1	1	0.8874	0.95536	AAA	7	1	1	3	1	0.428571	0.0304878	492
Q9H334	FOXP1_HUMAN	1	1	0.93423	0.95921	QQQ	18	1	1	9	4	0.243243	0.0974889	677
O15409	FOXP2_HUMAN	1	1	0.91463	0.92097	QQQ	57	1	1	48	5	0.585366	0.166434	715
Q8IVH2	FOXP4_HUMAN	1	1	0.92439	0.96619	QQQ	7	1	1	2	2	0.166667	0.0470588	680
Q9C009	FOXQ1_HUMAN	1	0	0.87636	0.94857	PAA	8	1	1	3	5	0.103448	0.146402	403
Q9P2B2	FPRP_HUMAN	1	0	0.95657	0.97583	SVL	5	36	1	NP	1	NaN	0.0170648	879
A9Z1Z3	FR1L4_HUMAN	1	1	0.93997	0.95274	EEE LLL LLV	6 6 6	1	2	2	10	0.0377358	0.083612	1794
A0AVI2	FR1L5_HUMAN	0	0	0.9747	0.96384	PPL	6	50	1	NP	2	NaN	0.0157668	2093
Q2WGJ9	FR1L6_HUMAN	0	0	0.96224	0.96839	KKK	5	1	1	NP	1	NaN	0.00700054	1857
Q86XX4	FRAS1_HUMAN	1	1	0.97136	0.9408	TFT	7	126	4	5	18	0.0526316	0.066883	4007
Q92837	FRAT1_HUMAN	1	0	0.84748	0.95672	EEE	6	1	1	4	1	0.666667	0.0358423	279
O75474	FRAT2_HUMAN	1	0	0.84783	0.96174	EEE	5	1	1	3	1	0.6	0.0386266	233
Q5H8C1	FREM1_HUMAN	1	1	0.9674	0.95797	GLL IIS LEV LLL NIT	5 5 5 5 5	1	1	3	5	0.12	0.031207	2179
Q5SZK8	FREM2_HUMAN	1	1	0.9541	0.94056	LLL	9	1	1	6	17	0.0618557	0.0848848	3169
P0C091	FREM3_HUMAN	1	1	0.9545	0.95847	EDS FTQ	6 6	13	1	NP	2	NaN	0.0168303	2139
Q9P2Q2	FRM4A_HUMAN	1	1	0.94474	0.96243	AGG KKL RQR SGS	5 5 5 5	2	1	3	4	0.15	0.0548604	1039
Q9Y2L6	FRM4B_HUMAN	1	1	0.95561	0.97455	SSS	6	8	1	NP	2	NaN	0.0319149	1034
A2A2Y4	FRMD3_HUMAN	1	1	0.95616	0.98138	LLL	6	1	1	3	1	0.5	0.0201005	597
Q5SYB0	FRPD1_HUMAN	1	1	0.94727	0.96115	LET LQD SDS	5 5 5	51	1	NP	3	NaN	0.0285171	1578
Q5JV73	FRPD3_HUMAN	0	0	0.93704	0.95045	QQQ	25	1	3	29	8	0.467742	0.0668508	1810
Q14CM0	FRPD4_HUMAN	1	1	0.95094	0.97168	SSD	5	41	1	NP	1	NaN	0.0113464	1322
O94915	FRYL_HUMAN	0	0	0.95815	0.94596	SSS	12	1	4	7	18	0.0614035	0.0925987	3013
Q5TBA9	FRY_HUMAN	0	0	0.95804	0.9483	SSS	14	1	2	4	15	0.043956	0.0740126	3013
Q5H9T9	FSCB_HUMAN	1	1	0.84548	0.87053	PAE	25	12	12	60	20	0.289855	0.390303	825
Q5CZC0	FSIP2_HUMAN	1	1	0.94288	0.89576	SSS	15	12	6	6	238	0.0039267	0.453887	6907
O95954	FTCD_HUMAN	1	0	0.93434	0.97665	AAA	5	1	1	3	1	0.6	0.0166359	541
Q68CZ1	FTM_HUMAN	1	1	0.95204	0.96836	DLE LEK	5 5	24	1	NP	2	NaN	0.0212928	1315
Q96AE4	FUBP1_HUMAN	1	1	0.91446	0.94815	GGG	9	1	1	8	5	0.235294	0.102484	644
Q92945	FUBP2_HUMAN	1	1	0.8952	0.9204	GGG	13	1	2	6	11	0.0612245	0.222222	711
Q96I24	FUBP3_HUMAN	0	0	0.9441	0.97773	GRG	5	2	1	2	1	0.4	0.0227273	572
Q9BTY2	FUCO2_HUMAN	1	0	0.97027	0.98775	LLL	7	1	1	6	1	0.857143	0.0192719	467
Q8N0W3	FUK_HUMAN	0	0	0.93126	0.96269	EAL GAG	5 5	54	1	NP	2	NaN	0.0276753	1084
P35637	FUS_HUMAN	1	1	0.815	0.85379	GGG	33	1	1	21	15	0.139073	0.456274	526
P22083	FUT4_HUMAN	1	0	0.92306	0.97766	AAA	5	1	1	2	1	0.4	0.0207547	530
Q9BT04	FUZZY_HUMAN	1	1	0.90095	0.97515	LLL	5	1	1	3	1	0.6	0.0215311	418
Q4VC44	FWCH1_HUMAN	1	1	0.92991	0.91212	SFL	8	91	14	14	16	0.166667	0.27095	716
Q8N1E6	FXL14_HUMAN	1	1	0.91974	0.95792	LNL	6	25	1	NP	1	NaN	0.0430622	418
Q9UF56	FXL17_HUMAN	1	1	0.94973	0.96239	AAA	13	1	2	18	2	0.72	0.0556348	701
Q96ME1	FXL18_HUMAN	0	0	0.93459	0.97179	LSG RSL	5 5	24	1	NP	2	NaN	0.0372671	805
Q6PCT2	FXL19_HUMAN	1	1	0.90051	0.9558	PPP	7	1	2	5	2	0.416667	0.037464	694
Q96IG2	FXL20_HUMAN	1	1	0.94054	0.97595	ITD	5	26	1	2	1	0.4	0.0344037	436
P51114	FXR1_HUMAN	1	1	0.94896	0.97534	GRG RRR	5 5	1	1	2	2	0.2	0.0386473	621
P51116	FXR2_HUMAN	1	1	0.9324	0.96995	RRR	7	1	1	3	2	0.25	0.0416048	673
O15117	FYB_HUMAN	1	1	0.91697	0.95912	PPP	7	1	1	4	5	0.142857	0.0906769	783
Q9BQS8	FYCO1_HUMAN	1	1	0.91941	0.94217	LQE	9	7	3	3	14	0.0357143	0.137348	1478
Q9Y2I7	FYV1_HUMAN	1	1	0.96609	0.9631	SDS SSS	6 6	1	1	NP	2	NaN	0.0162059	2098
Q9H461	FZD8_HUMAN	1	1	0.94116	0.94878	GGG	24	1	1	15	7	0.263158	0.126801	694
O14556	G3PT_HUMAN	1	1	0.95363	0.98491	PPP	6	1	1	3	1	0.5	0.0294118	408
Q9H3Q3	G3ST2_HUMAN	1	0	0.93628	0.97625	LLL	5	1	1	3	1	0.6	0.0226131	398
Q9Y334	G7C_HUMAN	0	0	0.91891	0.96756	LLL	5	1	1	2	1	0.4	0.0123457	891
Q99501	GA2L1_HUMAN	1	1	0.89589	0.95713	SSS	8	1	1	6	1	0.75	0.0176211	681
Q8NHY3	GA2L2_HUMAN	1	1	0.93205	0.96385	EEE	7	1	1	2	2	0.166667	0.0363636	880
Q8WWW8	GAB3_HUMAN	1	1	0.94316	0.97932	SSL	5	8	1	NP	1	NaN	0.0255973	586
Q9UBS5	GABR1_HUMAN	1	1	0.9692	0.97784	LLL	7	1	1	5	1	0.714286	0.0114464	961
O75899	GABR2_HUMAN	1	1	0.97028	0.97858	PPP	8	1	2	10	2	0.714286	0.0233794	941
O14976	GAK_HUMAN	1	1	0.95577	0.96551	LLS	6	19	2	2	2	0.181818	0.020595	1311
Q9NY12	GAR1_HUMAN	1	1	0.80024	0.80309	GGG	25	4	4	14	6	0.177215	0.447005	217
Q5VVW2	GARL3_HUMAN	1	1	0.9579	0.97625	LLV	5	9	1	NP	1	NaN	0.0148075	1013
P54826	GAS1_HUMAN	1	1	0.90539	0.96484	GGG	6	1	1	2	1	0.333333	0.0405797	345
Q5JY77	GASP1_HUMAN	1	1	0.94128	0.92718	EEE	18	32	6	16	18	0.105263	0.205018	1395
Q96D09	GASP2_HUMAN	1	1	0.94788	0.95837	RPK	7	12	4	17	7	0.425	0.101432	838
P32239	GASR_HUMAN	1	1	0.91927	0.96858	GPG LLL	5 5	1	1	3	2	0.3	0.0514541	447
P23769	GATA2_HUMAN	1	0	0.93099	0.96711	SAA	5	23	1	NP	1	NaN	0.03125	480
P43694	GATA4_HUMAN	1	1	0.90122	0.9492	AAA	12	1	1	9	1	0.75	0.040724	442
Q92908	GATA6_HUMAN	1	1	0.90076	0.94435	AAA	12	1	2	15	7	0.326087	0.151261	595
Q8WUU5	GATD1_HUMAN	1	1	0.93967	0.98272	GGG	5	1	1	3	1	0.6	0.0334572	269
Q92538	GBF1_HUMAN	0	0	0.9567	0.96115	LLS	7	12	1	NP	4	NaN	0.0333513	1859
Q14549	GBX1_HUMAN	1	1	0.90069	0.96443	AAA PPP	7 7	1	3	15	3	0.75	0.0826446	363
P52951	GBX2_HUMAN	1	1	0.92838	0.97727	PPP	6	1	1	5	1	0.833333	0.0229885	348
Q96CN9	GCC1_HUMAN	1	1	0.90158	0.95597	ALA ARL DLE QLA	5 5 5 5	18	2	2	4	0.1	0.0774194	775
Q8IWJ2	GCC2_HUMAN	1	1	0.88622	0.92345	ELE	15	49	4	4	26	0.0236686	0.235748	1684
Q9Y5B6	GCFC1_HUMAN	1	1	0.95176	0.97367	EEE	5	1	1	2	1	0.4	0.0119956	917
Q92616	GCN1L_HUMAN	0	0	0.9364	0.93581	LAL LLL	9 9	1	2	4	31	0.0213904	0.167727	2671
P0CAP1	GCOM1_HUMAN	0	0	0.9153	0.97581	QLL	5	5	1	NP	1	NaN	0.0321888	466
Q96CW5	GCP3_HUMAN	1	1	0.95746	0.97818	AAL	5	56	1	NP	1	NaN	0.016538	907
Q9H3P7	GCP60_HUMAN	1	1	0.9384	0.95851	EEE	13	1	2	7	3	0.291667	0.0871212	528
Q96RT7	GCP6_HUMAN	0	0	0.95048	0.93509	VSD	14	27	26	87	31	0.42439	0.17757	1819
P33402	GCYA2_HUMAN	0	0	0.96301	0.98278	AAA	10	1	1	8	1	0.8	0.0191257	732
O95390	GDF11_HUMAN	1	1	0.96363	0.97516	AAA	11	1	1	10	1	0.909091	0.031941	407
P27539	GDF1_HUMAN	1	1	0.86755	0.96719	AAA	7	1	2	6	2	0.5	0.0645161	372
Q7Z4P5	GDF7_HUMAN	1	1	0.89117	0.95258	GGG	11	1	2	9	2	0.529412	0.0733333	450
Q9HCC8	GDPD2_HUMAN	1	1	0.95253	0.97704	LLL	8	1	1	3	1	0.375	0.0333952	539
Q8TEQ6	GEMI5_HUMAN	1	1	0.96546	0.96986	ELL	5	31	1	NP	1	NaN	0.00994695	1508
Q99684	GFI1_HUMAN	1	1	0.92549	0.97588	CGK GAG	5 5	28	2	5	2	0.5	0.0687204	422
O60609	GFRA3_HUMAN	1	0	0.94473	0.98234	LLL	5	1	1	2	1	0.4	0.0275	400
Q9GZZ7	GFRA4_HUMAN	1	1	0.86173	0.96714	LLL	5	1	1	4	1	0.8	0.0234114	299
Q8N7Z2	GG6L1_HUMAN	0	0	0.84387	0.80767	EEK	32	7	8	75	22	0.302419	0.52496	621
Q8N9W4	GG6L2_HUMAN	0	0	0.88638	0.88444	QEE	20	7	11	35	18	0.220126	0.38	650
A6NEY3	GG6L3_HUMAN	0	0	0.82704	0.82813	ERL	26	7	12	87	12	0.55414	0.410367	463
A6NEF3	GG6L4_HUMAN	0	0	0.82311	0.82734	ERL	27	7	13	74	15	0.435294	0.465164	488
A6NFL8	GG6L5_HUMAN	0	0	0.84475	0.85462	ERL	19	7	13	55	14	0.443548	0.413965	401
A8MZA4	GG6L6_HUMAN	0	0	0.82073	0.75583	QEE	47	7	8	108	29	0.282723	0.622667	750
A6NEM1	GG6L9_HUMAN	0	0	0.88981	0.93556	ERL	12	7	6	23	6	0.534884	0.164352	432
A6NI86	GG6LA_HUMAN	0	0	0.87326	0.89808	ERL	19	7	9	53	12	0.524752	0.286013	479
Q86UU5	GGN_HUMAN	1	1	0.86659	0.93237	PPP	15	1	2	13	8	0.213115	0.190184	652
Q6P531	GGT6_HUMAN	1	1	0.88004	0.96983	AAL	5	49	1	NP	1	NaN	0.030426	493
Q8N2G8	GHDC_HUMAN	1	1	0.89751	0.9674	LLL	8	1	1	5	2	0.384615	0.054717	530
Q86VQ1	GLCI1_HUMAN	1	1	0.91293	0.96132	SSS	11	1	2	9	2	0.529412	0.0603291	547
P04062	GLCM_HUMAN	1	0	0.96649	0.99065	LLL	5	1	1	NP	1	NaN	0.0242537	536
Q6ZMI3	GLDN_HUMAN	1	1	0.95136	0.97002	GPP PPG	9 9	3	3	16	3	0.64	0.0598911	551
P08151	GLI1_HUMAN	1	1	0.9291	0.95933	SSL	6	14	1	NP	3	NaN	0.0433996	1106
P10070	GLI2_HUMAN	1	1	0.93194	0.95123	AAA	6	1	1	4	6	0.129032	0.0491803	1586
P10071	GLI3_HUMAN	1	1	0.9431	0.95859	SPG	6	1	1	NP	5	NaN	0.043038	1580
P10075	GLI4_HUMAN	0	0	0.93053	0.94472	EKP GEK	6 6	28	6	23	6	0.71875	0.143617	376
Q8NBF1	GLIS1_HUMAN	1	1	0.92361	0.97072	GLG	6	1	1	2	3	0.125	0.066129	620
Q9BZE0	GLIS2_HUMAN	1	1	0.91692	0.96352	LPL	6	2	1	NP	2	NaN	0.0534351	524
Q8NEA6	GLIS3_HUMAN	1	1	0.93512	0.96642	LPP PPP	5 5	1	1	2	2	0.2	0.0309677	775
P47871	GLR_HUMAN	1	1	0.95823	0.98219	LLL	7	1	1	5	1	0.714286	0.0230608	477
P14314	GLU2B_HUMAN	1	1	0.93802	0.96897	EEE	16	1	1	14	1	0.875	0.0378788	528
Q9UKD1	GMEB2_HUMAN	1	1	0.93784	0.97545	AAA	7	1	1	5	1	0.714286	0.0207547	530
Q9P107	GMIP_HUMAN	1	0	0.93436	0.96636	PPP	7	1	1	4	2	0.307692	0.0319588	970
Q5JWF2	GNAS1_HUMAN	1	1	0.92888	0.93827	APA	13	12	10	24	13	0.247423	0.163934	1037
Q12967	GNDS_HUMAN	1	1	0.94824	0.96555	PAP	11	2	2	5	4	0.172414	0.071116	914
P36915	GNL1_HUMAN	1	1	0.94384	0.97324	EEE	11	1	1	8	1	0.727273	0.0280066	607
Q6P2S7	GNN_HUMAN	1	1	0.96181	0.97342	SLS	6	15	1	NP	1	NaN	0.0136571	1318
Q9NYA3	GOG6A_HUMAN	0	0	0.9068	0.95758	ERL	9	7	2	7	5	0.241379	0.0966811	693
A6NDN3	GOG6B_HUMAN	0	0	0.90551	0.95733	ERL	9	7	2	7	6	0.205882	0.112554	693
A6NDK9	GOG6C_HUMAN	0	0	0.90331	0.95613	ERL	8	7	2	7	7	0.184211	0.12987	693
P0CG33	GOG6D_HUMAN	0	0	0.90512	0.95808	ERL	8	7	2	7	7	0.184211	0.12987	693
Q0D2H9	GOG8D_HUMAN	0	0	0.90994	0.97503	ERL	5	7	1	3	1	0.6	0.0348837	430
Q1A5Y0	GOG8E_HUMAN	0	0	0.9107	0.97482	ERL	5	7	1	3	1	0.6	0.0348837	430
Q08AF8	GOG8F_HUMAN	0	0	0.91173	0.97376	ERL	5	7	1	3	1	0.6	0.0348837	430
Q92805	GOGA1_HUMAN	1	1	0.89564	0.95389	ALE LEQ	6 6	52	2	2	5	0.0740741	0.0925684	767
Q08379	GOGA2_HUMAN	1	1	0.90676	0.95207	EEE	9	1	1	5	7	0.116279	0.110778	1002
Q08378	GOGA3_HUMAN	1	1	0.89892	0.933	LQA	11	14	5	5	19	0.042735	0.186248	1498
Q13439	GOGA4_HUMAN	1	1	0.88008	0.90375	EKE	16	61	5	5	67	0.0113636	0.400448	2230
Q14789	GOGB1_HUMAN	0	0	0.88988	0.89273	LEE QLQ	18 18	39	12	12	102	0.0161943	0.434182	3259
O00461	GOLI4_HUMAN	1	1	0.88937	0.95381	EEE	12	1	1	6	2	0.333333	0.0517241	696
O43555	GON2_HUMAN	0	0	0.85742	0.96997	LLL	5	1	1	4	1	0.8	0.0583333	120
Q3T8J9	GON4L_HUMAN	1	1	0.94128	0.94889	EEE	20	1	1	10	12	0.128205	0.0825524	2241
Q8IZF6	GP112_HUMAN	1	1	0.92468	0.92053	STS	12	76	5	5	70	0.0112108	0.305195	3080
Q8IZF5	GP113_HUMAN	1	0	0.93838	0.96892	ALL AQA GSP	5 5 5	7	1	NP	3	NaN	0.0417053	1079
Q8IZF2	GP116_HUMAN	0	0	0.96199	0.97147	SSL	5	9	1	NP	1	NaN	0.0111441	1346
Q96PE1	GP124_HUMAN	1	1	0.93592	0.95542	LLL	7	1	1	3	6	0.0909091	0.0612855	1338
Q8IWK6	GP125_HUMAN	1	1	0.96467	0.97053	GGG	6	1	1	4	1	0.666667	0.00757002	1321
Q86SQ4	GP126_HUMAN	1	0	0.96117	0.97281	SSS	5	1	1	NP	1	NaN	0.010647	1221
Q8IZ08	GP135_HUMAN	1	0	0.90851	0.9649	AAA	5	1	1	NP	1	NaN	0.0263158	494
Q7Z7M1	GP144_HUMAN	0	0	0.92506	0.96524	AAL	5	18	1	NP	1	NaN	0.0155763	963
Q8NGU9	GP150_HUMAN	1	0	0.88185	0.96614	PPP	6	1	1	4	1	0.666667	0.0230415	434
Q8TDT2	GP152_HUMAN	1	1	0.90488	0.9618	AQP LLL QPQ	6 6 6	8	2	8	3	0.444444	0.0765957	470
Q5T848	GP158_HUMAN	1	1	0.96258	0.97093	GLG	5	10	1	NP	1	NaN	0.0123457	1215
Q16538	GP162_HUMAN	1	0	0.94036	0.97148	GGG	5	1	1	2	1	0.4	0.0187075	588
Q6PRD1	GP179_HUMAN	0	0	0.93669	0.92879	CPW	17	56	2	8	30	0.0408163	0.190114	2367
P07359	GP1BA_HUMAN	1	1	0.9152	0.96391	LLL	8	1	1	5	1	0.625	0.0223642	626
P13224	GP1BB_HUMAN	1	1	0.79641	0.96005	LLL	6	1	1	3	1	0.5	0.0582524	206
O43292	GPAA1_HUMAN	1	1	0.91193	0.96625	LAL	5	30	1	NP	1	NaN	0.0241546	621
Q6NUI2	GPAT2_HUMAN	1	1	0.92321	0.96347	LLL LLR LLS LLV	5 5 5 5	1	1	NP	4	NaN	0.0704403	795
Q8TDU6	GPBAR_HUMAN	1	1	0.87542	0.9641	LLL	6	3	1	NP	2	NaN	0.0969697	330
Q9HC44	GPBL1_HUMAN	1	0	0.93678	0.98141	SSS	5	23	1	NP	1	NaN	0.0316456	474
Q86WP2	GPBP1_HUMAN	1	1	0.94118	0.98005	KNG	5	5	1	2	1	0.4	0.0317125	473
Q14956	GPNMB_HUMAN	1	0	0.96814	0.98621	PPP	5	1	1	4	1	0.8	0.0122378	572
O00155	GPR25_HUMAN	1	1	0.87922	0.96826	LLL	7	1	1	3	1	0.428571	0.0415512	361
Q9NS67	GPR27_HUMAN	1	1	0.8853	0.96773	AAA LLL	6 6	1	2	3	2	0.25	0.08	375
O15354	GPR37_HUMAN	1	1	0.95581	0.97642	LLL	6	1	1	4	1	0.666667	0.0163132	613
Q9Y653	GPR56_HUMAN	1	1	0.9454	0.97744	LLS SLL	5 5	10	1	NP	2	NaN	0.038961	693
Q9BZJ7	GPR62_HUMAN	1	1	0.82167	0.94721	ALL	6	6	1	NP	1	NaN	0.048913	368
Q8IZP9	GPR64_HUMAN	1	1	0.95156	0.97181	SSS	5	1	1	NP	1	NaN	0.0127827	1017
P46095	GPR6_HUMAN	1	0	0.90047	0.97206	AAA	5	1	1	3	1	0.6	0.0248619	362
Q9GZN0	GPR88_HUMAN	1	1	0.87887	0.95623	AAA	9	1	2	7	2	0.5	0.0729167	384
Q86Y34	GPR97_HUMAN	1	0	0.9472	0.97762	LLL	6	1	1	4	1	0.666667	0.0182149	549
Q8WXG9	GPR98_HUMAN	1	1	0.94647	0.89755	IPE NIT	16 16	114	9	11	207	0.00854037	0.442594	6306
Q86YR5	GPSM1_HUMAN	1	1	0.94022	0.96521	LGN	7	40	1	3	1	0.428571	0.0311111	675
P81274	GPSM2_HUMAN	1	1	0.95028	0.97075	LGN	10	7	1	3	1	0.3	0.0438596	684
Q9BRR8	GPTC1_HUMAN	1	1	0.93362	0.9661	SSS	5	1	1	2	1	0.4	0.0118153	931
Q96I76	GPTC3_HUMAN	1	1	0.94136	0.98095	EEE	7	1	1	2	1	0.285714	0.032381	525
Q5T3I0	GPTC4_HUMAN	1	1	0.90782	0.96443	KKK	10	1	2	6	3	0.285714	0.0964126	446
Q9UKJ3	GPTC8_HUMAN	1	1	0.92019	0.93908	SRS	15	2	2	8	11	0.0987654	0.11518	1502
Q9H3H5	GPT_HUMAN	1	1	0.93648	0.98263	LLL	6	1	1	3	1	0.5	0.0294118	408
P40197	GPV_HUMAN	1	0	0.90402	0.96004	ALP	5	24	1	2	1	0.4	0.0267857	560
P07203	GPX1_HUMAN	1	0	0.94502	0.98671	AAA	5	1	1	4	1	0.8	0.0344828	203
Q4V328	GRAP1_HUMAN	1	1	0.88529	0.94541	EEL LQE	7 7	1	1	3	11	0.0508475	0.166468	841
Q7Z6J2	GRASP_HUMAN	1	0	0.91595	0.96343	GGG GPG PGP	5 5 5	1	1	4	3	0.266667	0.0708861	395
Q9C091	GRB1L_HUMAN	1	1	0.95739	0.9589	SSS	11	1	1	4	4	0.153846	0.0322413	1923
A4D2P6	GRD2I_HUMAN	1	1	0.92935	0.9585	PPP	13	1	1	8	3	0.347826	0.0429397	1211
Q3V6T2	GRDN_HUMAN	1	1	0.90867	0.92755	LEK	12	52	5	5	24	0.0301205	0.184393	1871
Q4ZG55	GREB1_HUMAN	1	1	0.95906	0.96002	SSS	8	1	2	6	7	0.153846	0.0528476	1949
Q7Z2K8	GRIN1_HUMAN	1	1	0.87758	0.91129	SGK	13	8	7	11	21	0.0723684	0.300595	1008
Q6ZVF9	GRIN3_HUMAN	1	0	0.92235	0.96954	AAA	5	1	1	2	1	0.4	0.0141753	776
Q7Z429	GRINA_HUMAN	0	0	0.93491	0.94946	YPQ	10	5	3	14	4	0.466667	0.150943	371
Q9Y3R0	GRIP1_HUMAN	1	1	0.94618	0.96769	SSL VTL	5 5	23	1	NP	2	NaN	0.0265957	1128
Q9C0E4	GRIP2_HUMAN	0	0	0.93189	0.96243	RPG	5	92	1	NP	1	NaN	0.0143816	1043
Q96CP6	GRM1A_HUMAN	1	1	0.94437	0.97569	SSS	5	1	1	NP	1	NaN	0.0179558	724
Q8IYS0	GRM1C_HUMAN	1	0	0.94236	0.97417	KSL	5	16	1	NP	1	NaN	0.0226586	662
Q13255	GRM1_HUMAN	1	1	0.96724	0.97256	PPP	6	1	2	6	2	0.545455	0.0175879	1194
P41594	GRM5_HUMAN	1	1	0.96592	0.97445	SSS	11	1	1	3	2	0.1875	0.0330033	1212
P28799	GRN_HUMAN	1	1	0.93063	0.94879	CCP	14	15	1	6	4	0.176471	0.145025	593
Q4G1C9	GRPL2_HUMAN	1	1	0.96713	0.97255	EEE	10	1	1	5	1	0.5	0.0581395	344
Q12849	GRSF1_HUMAN	1	1	0.95493	0.97178	AAA	12	1	1	9	1	0.75	0.0375	480
Q9BQ67	GRWD1_HUMAN	1	0	0.94964	0.9833	EEE	5	1	1	3	1	0.6	0.0201794	446
Q9NZM4	GSCR1_HUMAN	0	0	0.87367	0.91018	PPP	21	1	3	15	31	0.0669643	0.285256	1560
Q9NZM5	GSCR2_HUMAN	0	0	0.89492	0.97728	RRR	5	1	1	2	1	0.4	0.0230126	478
Q14687	GSE1_HUMAN	1	1	0.91367	0.94254	ERE	16	2	2	15	9	0.214286	0.110929	1217
Q6UXU4	GSG1L_HUMAN	0	0	0.96247	0.98893	AAA	5	1	1	4	1	0.8	0.021148	331
P49840	GSK3A_HUMAN	1	1	0.93384	0.96032	GGG	15	1	1	8	5	0.228571	0.109731	483
Q92896	GSLG1_HUMAN	1	1	0.9619	0.96268	QQQ	10	1	1	9	4	0.346154	0.0508906	1179
Q9H4S2	GSX1_HUMAN	1	1	0.92369	0.97443	AAA GGG	6 6	1	2	9	2	0.75	0.0681818	264
Q9BZM3	GSX2_HUMAN	1	1	0.93389	0.95882	AAA	14	1	2	18	2	0.857143	0.0888158	304
Q9UHL9	GT2D1_HUMAN	1	1	0.94683	0.96659	SSS	11	1	1	9	1	0.818182	0.0156413	959
P78347	GTF2I_HUMAN	1	1	0.94529	0.95326	GIP	6	105	4	7	4	0.333333	0.0490982	998
Q969Y2	GTPB3_HUMAN	1	1	0.89829	0.96936	LLS	5	17	1	NP	1	NaN	0.0304878	492
O95528	GTR10_HUMAN	1	0	0.90546	0.96663	ALL	5	6	1	NP	1	NaN	0.0277264	541
Q8TD20	GTR12_HUMAN	1	1	0.93953	0.97629	ASL	6	31	1	NP	1	NaN	0.0291734	617
P14672	GTR4_HUMAN	1	0	0.91447	0.97208	LLG	5	10	1	NP	1	NaN	0.0294695	509
P22732	GTR5_HUMAN	1	0	0.93351	0.97793	LLL	5	1	1	3	1	0.6	0.0179641	501
Q9NYZ3	GTSE1_HUMAN	1	1	0.90939	0.96133	SPL	5	16	1	NP	1	NaN	0.0208333	720
Q02846	GUC2D_HUMAN	0	0	0.93499	0.96723	LLL	7	1	1	5	1	0.714286	0.0099728	1103
Q7Z2Y8	GVIN1_HUMAN	1	1	0.96628	0.95461	EEL	7	117	2	2	6	0.0625	0.0375723	2422
Q9H116	GZF1_HUMAN	1	1	0.95396	0.9683	EEE	7	1	1	6	3	0.333333	0.0548523	711
P07305	H10_HUMAN	1	1	0.79792	0.9272	KPK	6	11	2	3	4	0.142857	0.226804	194
Q02539	H11_HUMAN	1	1	0.74898	0.91585	KKA	6	5	2	3	3	0.1875	0.181395	215
P16403	H12_HUMAN	1	1	0.72269	0.88717	KKA	10	8	3	4	5	0.111111	0.333333	213
P16402	H13_HUMAN	1	1	0.73901	0.9111	KKA	7	5	1	2	4	0.0909091	0.244344	221
P10412	H14_HUMAN	1	1	0.69824	0.86112	KKA	10	5	2	5	8	0.0943396	0.410959	219
P16401	H15_HUMAN	1	1	0.70111	0.84359	KKA	12	5	6	17	9	0.253731	0.455752	226
Q92522	H1X_HUMAN	0	0	0.85895	0.97106	AKK	5	8	1	NP	1	NaN	0.0704225	213
Q8IZP7	H6ST3_HUMAN	1	1	0.96947	0.98596	EEE	5	1	1	3	1	0.6	0.0191083	471
Q5JVS0	HABP4_HUMAN	1	1	0.91202	0.97193	RGG	6	4	1	2	2	0.181818	0.0653753	413
O43593	HAIR_HUMAN	1	1	0.92836	0.95961	LPP PGL	6 6	6	1	NP	2	NaN	0.0294365	1189
Q75N03	HAKAI_HUMAN	1	1	0.92396	0.94951	PPP	24	1	1	12	2	0.375	0.1222	491
O96004	HAND1_HUMAN	1	1	0.92727	0.97911	HHH	5	1	1	4	1	0.8	0.0325581	215
P61296	HAND2_HUMAN	1	1	0.94159	0.97597	AAA	10	1	1	9	1	0.9	0.0552995	217
P54257	HAP1_HUMAN	1	1	0.92437	0.96224	EEE	9	1	1	5	2	0.333333	0.0491803	671
Q92839	HAS1_HUMAN	1	1	0.92292	0.97067	ALL	5	80	1	NP	1	NaN	0.0259516	578
Q8TF76	HASP_HUMAN	1	0	0.95201	0.97383	ASL	6	1	1	3	2	0.272727	0.0338346	798
O94927	HAUS5_HUMAN	1	1	0.90248	0.96199	LLL	6	1	1	NP	1	NaN	0.0252765	633
Q96D42	HAVR1_HUMAN	1	1	0.91649	0.95297	TTT	10	6	4	9	4	0.310345	0.147632	359
Q8TDQ0	HAVR2_HUMAN	1	0	0.95643	0.97791	LLL	6	1	1	5	1	0.833333	0.0265781	301
P51610	HCFC1_HUMAN	1	1	0.91118	0.91299	AAA	14	62	17	19	46	0.0622951	0.278624	2035
Q9Y5Z7	HCFC2_HUMAN	1	0	0.96602	0.97798	FGG	5	49	1	2	1	0.4	0.0189394	792
P14317	HCLS1_HUMAN	1	1	0.92755	0.96278	EPE	8	2	2	9	2	0.692308	0.0390947	486
O60741	HCN1_HUMAN	1	1	0.96728	0.97839	GGG	13	1	1	10	1	0.769231	0.0213483	890
Q9UL51	HCN2_HUMAN	1	1	0.94785	0.95832	PPP	19	1	1	13	4	0.317073	0.0809899	889
Q9Y3Q4	HCN4_HUMAN	1	1	0.93674	0.95057	PPP	9	1	3	7	11	0.111111	0.123857	1203
Q969S8	HDA10_HUMAN	1	0	0.91803	0.96455	AAA	6	1	1	NP	1	NaN	0.0239163	669
P56524	HDAC4_HUMAN	1	1	0.93728	0.96582	LQQ	5	81	1	NP	1	NaN	0.0138376	1084
Q9UQL6	HDAC5_HUMAN	1	1	0.93392	0.95799	QQE QQQ SSP	6 6 6	1	2	4	7	0.105263	0.0784314	1122
Q9UBN7	HDAC6_HUMAN	1	0	0.95432	0.95588	GGA QTT TSE TTS	6 6 6 6	14	6	23	7	0.589744	0.0633745	1215
Q9UKV0	HDAC9_HUMAN	1	1	0.94354	0.96964	QQQ	6	1	1	2	2	0.181818	0.0286845	1011
Q8IV16	HDBP1_HUMAN	1	0	0.91376	0.97135	EEE	5	1	1	3	1	0.6	0.048913	184
Q9UBI9	HDC_HUMAN	0	0	0.95859	0.96463	AAA	12	1	1	5	4	0.151515	0.0902394	543
P51858	HDGF_HUMAN	1	0	0.89309	0.97455	EEE	6	1	1	4	1	0.666667	0.0416667	240
Q5TGJ6	HDGL1_HUMAN	0	0	0.89845	0.96355	AAA EEE	5 5	1	2	5	2	0.5	0.0796813	251
Q7Z4V5	HDGR2_HUMAN	1	1	0.88426	0.9437	SSS	15	1	1	9	4	0.243243	0.0879285	671
P42858	HD_HUMAN	1	1	0.94921	0.93351	QQQ	20	1	3	38	27	0.20765	0.139083	3142
Q9H583	HEAT1_HUMAN	0	0	0.94184	0.94991	SLL	8	291	2	2	6	0.0571429	0.0461754	2144
Q86Y56	HEAT2_HUMAN	0	0	0.91881	0.96012	ALA RAL RLL	5 5 5	5	1	NP	3	NaN	0.0502924	855
Q7Z4Q2	HEAT3_HUMAN	1	0	0.94047	0.97456	ALL	5	39	1	NP	1	NaN	0.0220588	680
Q6AI08	HEAT6_HUMAN	1	1	0.94817	0.96534	SSS	6	1	1	NP	1	NaN	0.0135478	1181
Q68CQ1	HEAT8_HUMAN	1	1	0.94935	0.96205	ALL LLL	6 6	121	2	2	3	0.117647	0.0385488	1323
Q9ULT8	HECD1_HUMAN	1	1	0.95549	0.94823	SSS	11	20	3	3	11	0.0447761	0.0643678	2610
Q76N89	HECW1_HUMAN	1	1	0.95525	0.96137	EEE	9	5	2	9	4	0.36	0.0330012	1606
Q9P2P5	HECW2_HUMAN	1	1	0.9564	0.96546	EEG TSS	5 5	14	1	NP	2	NaN	0.019084	1572
Q9ULI3	HEG1_HUMAN	1	1	0.9231	0.94828	SSS	27	1	2	18	6	0.315789	0.0919623	1381
P42694	HELZ_HUMAN	1	1	0.95885	0.96419	PPP SSS	8 8	1	2	3	5	0.0967742	0.0406797	1942
P36551	HEM6_HUMAN	1	0	0.95814	0.98214	GGG	5	1	1	2	1	0.4	0.0242291	454
Q9BXL5	HEMGN_HUMAN	1	0	0.9334	0.95608	YQE	6	14	2	4	2	0.363636	0.0599174	484
P81172	HEPC_HUMAN	1	0	0.89991	0.96334	LLL	5	1	1	4	1	0.8	0.0833333	84
Q9BQS7	HEPH_HUMAN	1	1	0.97771	0.96548	GPL	5	54	1	NP	1	NaN	0.0129534	1158
Q15751	HERC1_HUMAN	0	0	0.95642	0.92139	LGL	11	53	4	5	88	0.00938086	0.254886	4861
O95714	HERC2_HUMAN	1	1	0.95519	0.91853	LGH LLL LLS	11 11 11	106	14	23	97	0.0383333	0.280513	4834
Q15034	HERC3_HUMAN	0	0	0.96534	0.97093	GQL	8	53	2	6	2	0.428571	0.0285714	1050
Q5GLZ8	HERC4_HUMAN	1	1	0.96526	0.97139	GQL QLG	7 7	53	2	6	2	0.428571	0.0264901	1057
Q8IVU3	HERC6_HUMAN	0	0	0.96969	0.97805	GQL	5	53	1	2	1	0.4	0.0146771	1022
Q14469	HES1_HUMAN	1	1	0.933	0.97874	PPP	7	1	1	4	1	0.571429	0.0464286	280
Q5TA89	HES5_HUMAN	1	1	0.90831	0.97583	AAA	5	1	1	3	1	0.6	0.0542169	166
Q9BYE0	HES7_HUMAN	1	1	0.87004	0.96377	PPP	6	1	1	4	1	0.666667	0.0444444	225
Q9UBP5	HEY2_HUMAN	1	1	0.92183	0.96574	AAA	10	1	1	4	1	0.4	0.0652819	337
A2PYH4	HFM1_HUMAN	0	0	0.96044	0.96982	LSD	5	89	1	NP	1	NaN	0.010453	1435
B2RPK0	HGB1A_HUMAN	0	0	0.88251	0.95439	EED	6	3	3	10	3	0.625	0.0947867	211
Q04756	HGFA_HUMAN	1	1	0.94885	0.97612	LLL	8	1	1	7	1	0.875	0.0152672	655
Q14526	HIC1_HUMAN	1	1	0.91288	0.95309	AAA GGG	8 8	1	2	10	3	0.47619	0.058663	733
Q9BQA5	HINFP_HUMAN	1	1	0.96842	0.97741	EEE	10	1	1	7	1	0.7	0.0309478	517
O75146	HIP1R_HUMAN	1	1	0.93042	0.96185	AQL	5	5	1	NP	1	NaN	0.0140449	1068
Q86Z02	HIPK1_HUMAN	1	1	0.94233	0.9639	SSS	7	1	2	3	5	0.111111	0.0570248	1210
Q9H2X6	HIPK2_HUMAN	1	1	0.95199	0.96512	STS	6	1	1	4	4	0.190476	0.042571	1198
Q9H422	HIPK3_HUMAN	1	0	0.964	0.97513	SSA	5	5	1	NP	1	NaN	0.0123457	1215
Q9BW71	HIRP3_HUMAN	1	1	0.88052	0.94702	EEE	8	1	1	2	3	0.111111	0.0791367	556
Q8NCD3	HJURP_HUMAN	1	0	0.94874	0.97271	PSS SSS	5 5	1	1	2	2	0.2	0.0347594	748
P10072	HKR1_HUMAN	0	0	0.95548	0.89987	ECG HQR HSG RTH	10 10 10 10	28	20	73	20	0.493243	0.345979	659
P17693	HLAG_HUMAN	0	0	0.95955	0.98849	AAV	5	3	1	NP	1	NaN	0.0443787	338
Q14774	HLX_HUMAN	1	0	0.91155	0.96512	QQQ	8	1	1	6	1	0.75	0.0245902	488
Q96RW7	HMCN1_HUMAN	0	0	0.96366	0.89957	CVA VPP	24 24	91	30	36	162	0.0306644	0.413665	5635
Q8NDA2	HMCN2_HUMAN	1	1	0.93963	0.8889	VPP	21	94	14	18	184	0.0140625	0.495755	5065
Q05925	HME1_HUMAN	1	1	0.89865	0.94342	AAA	21	1	3	21	3	0.677419	0.130102	392
P19622	HME2_HUMAN	1	1	0.90035	0.95857	GGG	9	1	1	3	1	0.333333	0.0630631	333
P09429	HMGB1_HUMAN	1	1	0.86808	0.94485	EDE EED EEE	6 6 6	3	3	8	4	0.347826	0.12093	215
P26583	HMGB2_HUMAN	1	1	0.87976	0.95237	EEE	8	1	1	6	2	0.461538	0.100478	209
O15347	HMGB3_HUMAN	1	1	0.88044	0.9455	EEE	13	1	1	11	1	0.846154	0.085	200
P82970	HMGN5_HUMAN	1	1	0.77493	0.88977	DGK GKE KED	8 8 8	12	5	7	11	0.104478	0.439716	282
Q12766	HMGX3_HUMAN	0	0	0.94592	0.96046	SSP SSS	6 6	1	1	3	3	0.176471	0.0279584	1538
Q9UGU5	HMGX4_HUMAN	0	0	0.90443	0.95409	KKK	14	1	1	7	4	0.212121	0.118136	601
Q92619	HMHA1_HUMAN	1	0	0.93982	0.96506	AGS	5	6	1	NP	1	NaN	0.0132042	1136
O75330	HMMR_HUMAN	1	1	0.88528	0.95363	EKE	6	50	2	2	4	0.0952381	0.0801105	724
Q9NP08	HMX1_HUMAN	1	0	0.85928	0.95067	AAA GPG LAA PAA	5 5 5 5	1	1	2	4	0.1	0.140805	348
A6NHT5	HMX3_HUMAN	1	1	0.89264	0.94474	AAA	18	1	2	18	2	0.72	0.109244	357
P41235	HNF4A_HUMAN	1	1	0.96472	0.98874	LLL	5	1	1	2	1	0.4	0.0232068	474
Q14541	HNF4G_HUMAN	1	1	0.9658	0.98793	LLL	5	1	1	2	1	0.4	0.0269608	408
Q9UBC0	HNF6_HUMAN	1	1	0.93991	0.97111	HHH	12	1	2	12	2	0.705882	0.0580645	465
O14979	HNRDL_HUMAN	1	0	0.94464	0.97365	AAA	5	1	1	3	1	0.6	0.0214286	420
O75526	HNRGT_HUMAN	0	0	0.84754	0.93417	GGG	8	1	1	3	4	0.125	0.153061	392
P31943	HNRH1_HUMAN	1	1	0.94755	0.95965	HRY YGG	5 5	4	1	2	2	0.2	0.0668151	449
P55795	HNRH2_HUMAN	1	1	0.94641	0.96038	YGG	6	4	2	3	2	0.272727	0.0534521	449
P31942	HNRH3_HUMAN	0	0	0.89405	0.94587	GGY	8	9	2	3	2	0.2	0.101156	346
Q9BUJ2	HNRL1_HUMAN	1	1	0.94736	0.95139	PPP	20	1	2	17	5	0.354167	0.102804	856
Q1KMD3	HNRL2_HUMAN	1	1	0.93382	0.96139	EDE EEE	7 7	7	3	4	5	0.137931	0.0696118	747
Q8WVV9	HNRLL_HUMAN	1	1	0.96482	0.97946	SSS	5	1	1	3	1	0.6	0.0166052	542
Q14103	HNRPD_HUMAN	1	1	0.92834	0.96129	AAA	6	1	1	4	2	0.363636	0.0704225	355
P38159	HNRPG_HUMAN	0	0	0.83064	0.89411	PPP SSR	8 8	7	6	6	13	0.075	0.396419	391
P61978	HNRPK_HUMAN	1	1	0.94028	0.9672	PPP	8	1	1	6	3	0.333333	0.0712743	463
P14866	HNRPL_HUMAN	1	1	0.95586	0.96827	GGG	17	1	2	19	2	0.76	0.0628183	589
P52272	HNRPM_HUMAN	1	1	0.90686	0.91534	ERM	20	8	4	10	11	0.1	0.223288	730
O60506	HNRPQ_HUMAN	1	1	0.94856	0.95776	GRG RGG	8 8	3	3	5	6	0.135135	0.117175	623
O43390	HNRPR_HUMAN	0	0	0.94423	0.95509	GRG	9	4	2	4	6	0.102564	0.14218	633
Q00839	HNRPU_HUMAN	1	1	0.94077	0.95576	EEE	14	1	2	15	4	0.416667	0.0824242	825
Q8IX15	HOMEZ_HUMAN	1	1	0.93482	0.96343	EEE	14	1	3	20	3	0.714286	0.08	550
Q9UJC3	HOOK1_HUMAN	1	1	0.92458	0.96269	EEL	8	7	1	NP	2	NaN	0.0508242	728
Q96ED9	HOOK2_HUMAN	1	1	0.90276	0.95648	ELR	7	14	1	2	5	0.0689655	0.108484	719
Q86VS8	HOOK3_HUMAN	1	1	0.9152	0.96825	EEL	6	59	1	NP	1	NaN	0.0250696	718
Q86YZ3	HORN_HUMAN	1	1	0.68085	0.60679	GSG	193	13	26	369	101	0.157625	0.910175	2850
Q9NZL4	HPBP1_HUMAN	1	1	0.9102	0.9716	GGG	7	1	1	6	2	0.5	0.0662983	362
Q6MZM0	HPHL1_HUMAN	1	0	0.97632	0.96995	SGL	5	150	1	NP	1	NaN	0.0129422	1159
Q9UPZ3	HPS5_HUMAN	1	0	0.94921	0.96825	ESL	6	6	1	NP	2	NaN	0.0292294	1129
Q86YV9	HPS6_HUMAN	1	1	0.88451	0.95304	LLL	9	1	1	4	2	0.285714	0.0387097	775
Q9Y251	HPSE_HUMAN	1	1	0.94338	0.9735	LLR	5	40	1	NP	1	NaN	0.0276243	543
Q6UXD1	HRCT1_HUMAN	1	1	0.82798	0.9394	HHH	7	1	2	8	2	0.666667	0.173913	115
P04196	HRG_HUMAN	1	1	0.93711	0.95466	HPH	11	5	5	24	6	0.533333	0.127619	525
Q9Y5N1	HRH3_HUMAN	1	0	0.94221	0.97761	GGG	5	1	1	4	1	0.8	0.0157303	445
Q96MM6	HS12B_HUMAN	1	1	0.94465	0.97595	RRS	5	15	1	NP	1	NaN	0.0218659	686
Q9Y661	HS3S4_HUMAN	0	0	0.9397	0.97096	PPP	14	1	1	9	1	0.642857	0.0526316	456
Q9Y662	HS3SB_HUMAN	1	1	0.94596	0.98526	PPP	5	1	1	4	1	0.8	0.0179487	390
Q14568	HS902_HUMAN	0	0	0.92776	0.97672	EEE EKE	5 5	1	1	2	2	0.2	0.0699708	343
Q58FG0	HS905_HUMAN	0	0	0.92888	0.97407	EKK KKK	6 6	1	1	3	2	0.25	0.0838323	334
P07900	HS90A_HUMAN	1	1	0.93778	0.97419	EEE EEK KKK	6 6 6	1	2	5	4	0.217391	0.0601093	732
P08238	HS90B_HUMAN	1	1	0.9385	0.97798	KKK	5	1	1	2	1	0.4	0.0151934	724
Q9ULV5	HSF4_HUMAN	1	0	0.90791	0.97056	SPS	5	9	1	NP	1	NaN	0.0304878	492
P04553	HSP1_HUMAN	1	1	0.5904	0.90488	RRR	5	1	1	3	1	0.6	0.176471	51
Q9UBY9	HSPB7_HUMAN	1	1	0.91745	0.97038	SSS	8	1	1	6	1	0.75	0.0705882	170
Q99081	HTF4_HUMAN	1	1	0.91756	0.96694	SSS TSS	5 5	50	2	2	2	0.2	0.0381232	682
Q86XA9	HTR5A_HUMAN	1	1	0.93911	0.9485	LLD	7	19	2	2	12	0.0294118	0.0862745	2040
Q9P2D3	HTR5B_HUMAN	1	1	0.94226	0.94839	LLL	7	1	1	3	14	0.0405405	0.0912603	2071
Q8NDA8	HTR7A_HUMAN	0	0	0.93269	0.95115	LLL LLP SLL	6 6 6	20	2	2	8	0.0465116	0.0706886	1641
Q92743	HTRA1_HUMAN	1	1	0.93998	0.98356	LLL	5	1	1	3	1	0.6	0.01875	480
A6NES4	HTRB1_HUMAN	1	1	0.95488	0.96255	LLL	7	39	2	2	8	0.047619	0.0603751	1706
Q7Z745	HTRB2_HUMAN	1	1	0.95369	0.9631	LLQ	6	18	1	NP	4	NaN	0.0391167	1585
O43719	HTSF1_HUMAN	1	1	0.9042	0.94088	EEG KES	8 8	18	7	10	12	0.147059	0.189404	755
Q7Z6Z7	HUWE1_HUMAN	1	1	0.94778	0.92104	EEE	15	1	3	11	84	0.0223124	0.257202	4374
Q96D96	HVCN1_HUMAN	1	0	0.93907	0.97599	EEE	6	1	1	5	1	0.833333	0.029304	273
P31260	HXA10_HUMAN	1	1	0.90747	0.94905	GGG	16	1	2	16	2	0.64	0.104878	410
P31270	HXA11_HUMAN	1	1	0.94229	0.96789	AAA	7	1	1	5	1	0.714286	0.0351438	313
P31271	HXA13_HUMAN	1	1	0.89337	0.90278	AAA	46	1	1	40	1	0.869565	0.149485	388
P49639	HXA1_HUMAN	1	1	0.94658	0.97407	HHH	11	1	1	9	1	0.818182	0.0447761	335
O43364	HXA2_HUMAN	1	0	0.94108	0.97773	AAA	5	1	1	3	1	0.6	0.0239362	376
O43365	HXA3_HUMAN	1	1	0.89997	0.95801	PPP	8	1	1	4	2	0.307692	0.0609481	443
P14652	HXB2_HUMAN	1	0	0.90365	0.97404	PPP	8	1	1	6	1	0.75	0.0337079	356
P14651	HXB3_HUMAN	1	1	0.90147	0.95136	GGG	20	1	1	16	1	0.8	0.0649652	431
P17483	HXB4_HUMAN	1	1	0.92007	0.95107	PPP	17	1	1	14	1	0.823529	0.0916335	251
P09067	HXB5_HUMAN	1	0	0.92664	0.97622	ASS	5	10	1	NP	1	NaN	0.0557621	269
P31275	HXC12_HUMAN	1	1	0.90695	0.96746	GGG	9	1	1	5	1	0.555556	0.0602837	282
P31276	HXC13_HUMAN	1	1	0.93566	0.97953	GGG	9	1	1	7	1	0.777778	0.0393939	330
P31273	HXC8_HUMAN	1	1	0.94973	0.98106	EEE	5	1	1	2	1	0.4	0.0454545	242
P31277	HXD11_HUMAN	1	1	0.90101	0.94728	GGG	13	1	2	18	2	0.75	0.106509	338
P35453	HXD13_HUMAN	1	1	0.92535	0.9452	AAA	20	1	2	25	2	0.806452	0.125364	343
P31249	HXD3_HUMAN	1	1	0.92496	0.97506	GGG PPP	5 5	1	2	5	2	0.5	0.0462963	432
P09016	HXD4_HUMAN	1	1	0.94234	0.96916	SSS	8	1	1	6	1	0.75	0.0470588	255
P13378	HXD8_HUMAN	1	1	0.93791	0.95503	AAA	12	1	2	17	2	0.73913	0.12069	290
P28356	HXD9_HUMAN	1	1	0.91771	0.96259	GGG	8	1	2	9	2	0.692308	0.0596591	352
Q4G0P3	HYDIN_HUMAN	1	1	0.96205	0.92698	KEE	9	10	2	4	58	0.0123077	0.168522	5121
P78552	I13R1_HUMAN	1	0	0.97176	0.98192	GGG	6	1	1	5	1	0.833333	0.0187354	427
Q13261	I15RA_HUMAN	1	1	0.91333	0.9794	LLL	5	1	1	4	1	0.8	0.0262172	267
Q96F46	I17RA_HUMAN	1	0	0.95296	0.97537	EEE	6	1	1	4	1	0.666667	0.0115473	866
[truncated: 3,513 more rows]
