# Supplementary material for: Systematic Analysis of Compositional Order of Proteins Reveals New Characteristics of Biological Functions and a Universal Correlate of Macroevolution
Source: PLoS Comput Biol. 2013 Nov 21;9(11):e1003346. doi: 10.1371/journal.pcbi.1003346 (PMC3836704; doi:10.1371/journal.pcbi.1003346)
Supplement: Table S5 — Non-orthologous genes and proteins in human and mouse using Ensembl. For non-orthologous genes we compare the numbers of different genes, available protein coding sequences and the number of CO proteins, for five different data sets. 1) Known genes with RefSeq Protein IDs 2) All genes, i.e., including novel and putative, with RefSeq IDs 3) All genes with UniProtKB/TrEMBL accessions 4) All genes with Entrez IDs 5) no filter applied. The ratio between the number of CO human and mouse proteins is between 2 to 5. As found in Swiss-Prot, a large fraction of the novel CO human proteins are zinc fingers. (XLSX) [file pcbi.1003346.s025.xlsx]

## Sheet: Sheet1
Non-Orthologous Genes and protein coding sequences
		# of Different Genes		# of Different Proteins		# of CO proteins
Set	Ensembl Filter	human	mouse	human	mouse	human	mouse	CO Ratio	Comment
1	With RefSeq Protein ID + KNOWN	1752	2337	2315	2443	660	324	2.03704	In human 296 out of the 660 are ZF
2	With RefSeq Protein ID (ALL)	1857	2708	2519	2850	709	399	1.77694	In human 308 out of the 709 are ZF
3	With UniProtKB/TrEMBLE	3503	5516	9582	5516	1794	709	2.53032	In human 302 out of the 1794 are ZF
4	With Entrez Ids	3961	3149	14771	4605	2925	591	4.94924	In human 584 out of the 2925 are ZF
5	No filter	5160	4558	16377	6226	3080	795	3.87421
